# Supplementary material for: Evaluation of Appropriate Reference Genes for Reverse Transcription-Quantitative PCR Studies in Different Tissues of a Desert Poplar via Comparision of Different Algorithms
Source: Int J Mol Sci. 2015 Aug 28;16(9):20468–91. doi: 10.3390/ijms160920468 (PMC4613214; doi:10.3390/ijms160920468)
Supplement: Supplementary file 1 [file ijms-16-20468-s001.zip]

Archive with 3 entries (2 files):
- ijms-85003-Supplementary Information/
- ijms-85003-Supplementary Information/ijms-85003-Supplementary Information.pdf
- ijms-85003-Supplementary Information/ijms-85003-Table S3.xls
