# Supplementary material for: Evaluation of Appropriate Reference Genes for Reverse Transcription-Quantitative PCR Studies in Different Tissues of a Desert Poplar via Comparision of Different Algorithms
Source: Int J Mol Sci. 2015 Aug 28;16(9):20468–91. doi: 10.3390/ijms160920468 (PMC4613214; doi:10.3390/ijms160920468)
Supplement: Supplementary file 1 [file ijms-16-20468-s001.zip › ijms-85003-Supplementary Information/ijms-85003-Table S3.xls]

## Sheet: Leaf Input
# dataset identifier: LeafSaltStressed
# number of variables: 1
# number of refgenes: 10
# sampleid: samplenr
# refgenes: 60S,Actin,EF1α,eIF-5A,GAPDH,GIIα,HIS,RP,TUB,UBQ
# controls: condition-time = leaf0
condition-time	samplenr	60S	Actin	EF1α	eIF-5A	GAPDH	GIIα	HIS	RP	TUB	UBQ
leaf0	1	0.728	1	0.399	0.871	0.946	0.962	0.745	0.902	0.466	0.671
leaf0	2	0.956	0.907	0.526	0.88	1	0.953	1	0.837	0.375	0.656
leaf0	3	0.797	0.873	0.578	0.911	0.904	0.885	0.781	0.884	0.411	0.663
leaf1h	4	0.391	0.915	0.967	0.496	0.804	1	0.62	0.556	0.245	0.383
leaf1h	5	0.409	0.831	0.963	0.521	0.838	0.939	0.66	0.605	0.22	0.366
leaf1h	6	0.373	0.661	1	0.542	0.907	0.878	0.68	0.623	0.22	0.329
leaf3h	7	0.777	0.507	0.633	0.91	0.587	0.63	0.607	0.709	0.494	0.647
leaf3h	8	0.732	0.419	0.667	0.858	0.6	0.588	0.627	0.694	0.457	0.659
leaf3h	9	0.757	0.42	0.627	0.901	0.618	0.561	0.792	0.702	0.432	0.612
leaf6h	10	0.571	0.479	0.684	0.868	0.681	0.672	0.599	0.713	0.283	0.639
leaf6h	11	0.649	0.449	0.75	0.871	0.661	0.611	0.597	0.665	0.331	0.509
leaf6h	12	0.664	0.439	0.703	0.994	0.679	0.667	0.677	0.731	0.367	0.608
leaf9h	13	0.372	0.787	0.629	0.44	0.529	0.576	0.588	0.533	0.202	0.307
leaf9h	14	0.394	0.769	0.538	0.43	0.534	0.568	0.569	0.543	0.168	0.32
leaf9h	15	0.399	0.711	0.651	0.424	0.536	0.588	0.577	0.563	0.217	0.323
leaf12h	16	0.939	0.664	0.777	0.9	0.584	0.645	0.8	1	0.783	0.989
leaf12h	17	1	0.73	0.849	0.865	0.547	0.63	0.708	0.881	0.729	1
leaf12h	18	0.991	0.633	0.928	1	0.515	0.592	0.867	0.977	1	0.975

## Sheet: Leaf Output
gene combination	CV inter	CV intra cond 1	CV intra cond 2	CV intra cond 3	CV intra cond 4	CV intra cond 5	CV intra cond 6	avg cond 1	stddev cond 1	stderr cond 1	avg cond 2	stddev cond 2	stderr cond 2	avg cond 3	stddev cond 3	stderr cond 3	avg cond 4	stddev cond 4	stderr cond 4	avg cond 5	stddev cond 5	stderr cond 5	avg cond 6	stddev cond 6	stderr cond 6	avg 1/NF	stddev 1/NF	cummulative
EF1α + HIS + RP	0.129065	0.0892881	0.0403384	0.0422899	0.031665	0.0415838	0.0657805	1	0.0892881	0.0515505	0.982315	0.039625	0.0228775	1.05925	0.0447957	0.0258628	1.04804	0.0331861	0.01916	1.23483	0.0513491	0.0296464	0.826621	0.0543756	0.0313938	1.02518	0.132314	0.533189
EF1α + eIF-5A + GAPDH	0.167279	0.0699709	0.0407807	0.00533415	0.0267425	0.0340607	0.0316723	1	0.0699709	0.0403977	0.988413	0.0403081	0.0232719	1.06495	0.00568059	0.00327969	0.983875	0.0263113	0.0151908	1.44092	0.049079	0.0283357	0.990001	0.0313556	0.0181032	1.07803	0.180332	0.543582
EF1α + HIS	0.126578	0.151655	0.0314704	0.0646331	0.0377871	0.0578477	0.0779444	1	0.151655	0.0875582	0.799454	0.0251592	0.0145256	0.973906	0.0629465	0.0363422	0.958506	0.0362192	0.0209111	1.08125	0.062548	0.0361121	0.781275	0.060896	0.0351583	0.932399	0.118021	0.568113
EF1α + GAPDH	0.149841	0.0972937	0.039834	0.0186298	0.0156699	0.0512105	0.0129796	1	0.0972937	0.0561726	0.751113	0.0299199	0.0172742	1.09973	0.0204878	0.0118287	0.987006	0.0154663	0.00892947	1.20553	0.0617358	0.0356432	1.00194	0.0130048	0.00750835	1.00755	0.150973	0.569085
EF1α + eIF-5A + GIIα	0.161883	0.0602139	0.00299308	0.022596	0.0296205	0.0394516	0.0354052	1	0.0602139	0.0347645	0.950353	0.00284448	0.00164226	1.0648	0.0240603	0.0138912	0.990606	0.0293422	0.0169407	1.39567	0.0550613	0.0317896	0.944008	0.0334228	0.0192967	1.05757	0.171203	0.575501
EF1α + eIF-5A + HIS	0.163121	0.104697	0.0357658	0.0445877	0.0481384	0.0393235	0.0763057	1	0.104697	0.0604467	1.03136	0.0368875	0.021297	0.982818	0.0438216	0.0253004	0.966031	0.0465031	0.0268486	1.34135	0.0527465	0.0304532	0.839757	0.0640782	0.0369956	1.02689	0.167507	0.584106
EF1α + GIIα	0.157594	0.0818722	0.0246302	0.034391	0.00622927	0.0594444	0.023722	1	0.0818722	0.0472689	0.708695	0.0174553	0.0100778	1.09984	0.0378245	0.021838	0.997265	0.00621223	0.00358663	1.14961	0.0683376	0.0394547	0.933192	0.0221371	0.0127809	0.981433	0.154668	0.610295
EF1α + GAPDH + RP	0.132735	0.0554301	0.0446063	0.00888047	0.0102611	0.0385836	0.0232948	1	0.0554301	0.0320026	0.941052	0.0419769	0.0242353	1.14744	0.0101898	0.00588311	1.06726	0.0109512	0.00632269	1.32608	0.0511649	0.0295401	0.974527	0.0227014	0.0131067	1.07606	0.142831	0.625199
EF1α + eIF-5A + GIIα + HIS	0.145752	0.073468	0.0105724	0.0224952	0.0398434	0.0328675	0.0480715	1	0.073468	0.0424168	1.02268	0.0108122	0.00624241	1.10634	0.0248872	0.0143686	1.06761	0.0425373	0.0245589	1.40643	0.0462258	0.0266885	0.970929	0.046674	0.0269473	1.09566	0.159695	0.632131
EF1α + GAPDH + HIS	0.123346	0.105859	0.041158	0.0517178	0.0245755	0.0380161	0.0385668	1	0.105859	0.0611176	0.895577	0.0368601	0.0212812	1.14524	0.0592295	0.0341961	1.09111	0.0268146	0.0154814	1.27818	0.0485914	0.0280543	1.01912	0.0393042	0.0226923	1.07154	0.13217	0.638078
Actin + EF1α + eIF-5A	0.120922	0.0479199	0.0354313	0.0385548	0.0126804	0.0337165	0.039672	1	0.0479199	0.0276666	1.0022	0.0355092	0.0205013	1.16741	0.0450092	0.0259861	1.11222	0.0141035	0.00814263	1.27317	0.0429268	0.0247838	0.916824	0.0363722	0.0209995	1.07864	0.130431	0.638179
EF1α + RP	0.147781	0.0884268	0.0369384	0.0126861	0.0131149	0.0574516	0.0502898	1	0.0884268	0.0510532	0.861767	0.0318323	0.0183784	0.977435	0.0123999	0.00715907	0.927818	0.0121682	0.00702532	1.14346	0.0656936	0.0379282	0.730583	0.0367409	0.0212124	0.940177	0.13894	0.645856
EF1α + GIIα + HIS	0.128146	0.0948395	0.000843561	0.0254768	0.0277997	0.0434598	0.0394488	1	0.0948395	0.0547556	0.861357	0.000726607	0.000419507	1.14449	0.0291578	0.0168343	1.09893	0.0305499	0.017638	1.23845	0.0538227	0.0310745	0.972029	0.0383454	0.0221387	1.05254	0.134879	0.648478
EF1α + eIF-5A + GAPDH + HIS	0.149231	0.0817215	0.041875	0.03959	0.0367613	0.0289022	0.0472787	1	0.0817215	0.0471819	1.05327	0.0441057	0.0254644	1.10686	0.0438204	0.0252997	1.062	0.0390406	0.0225401	1.44036	0.0416295	0.0240348	1.00611	0.0475678	0.0274633	1.11143	0.16586	0.668599
EF1α + GIIα + RP	0.135799	0.0463113	0.00333283	0.023389	0.0198271	0.0438977	0.0216946	1	0.0463113	0.0267378	0.904622	0.00301495	0.00174068	1.14716	0.0268308	0.0154908	1.07448	0.0213038	0.0122998	1.28431	0.0563781	0.0325499	0.929053	0.0201554	0.0116367	1.0566	0.143486	0.672273
EF1α + GAPDH + HIS + RP	0.12591	0.0704068	0.0450472	0.038086	0.0254171	0.0312159	0.0429624	1	0.0704068	0.0406494	1.01532	0.0457372	0.0264064	1.17064	0.0445849	0.0257411	1.12885	0.0286922	0.0165654	1.35348	0.0422502	0.0243931	0.994395	0.0427216	0.0246653	1.11045	0.139817	0.673896
EF1α + GIIα + HIS + RP	0.127728	0.062166	0.0142109	0.0191609	0.0309524	0.0352699	0.0417544	1	0.062166	0.0358915	0.985716	0.0140079	0.00808747	1.17001	0.0224185	0.0129433	1.13477	0.0351239	0.0202788	1.32153	0.0466102	0.0269104	0.959503	0.0400635	0.0231307	1.09526	0.139894	0.681096
EF1α + HIS + UBQ	0.188412	0.0965552	0.00663084	0.0334966	0.040086	0.0367318	0.0485188	1	0.0965552	0.0557462	1.05916	0.00702314	0.00405481	0.996149	0.0333676	0.0192648	1.01726	0.0407778	0.023543	1.35019	0.0495949	0.0286336	0.743758	0.0360862	0.0208344	1.02775	0.193641	0.686702
EF1α + GAPDH + UBQ	0.181406	0.0608967	0.0018043	0.0191706	0.0298787	0.0339753	0.0069479	1	0.0608967	0.0351587	1.01477	0.00183095	0.0010571	1.0797	0.0206985	0.0119503	1.03623	0.0309611	0.0178754	1.45033	0.0492754	0.0284491	0.87748	0.00609664	0.0035199	1.07642	0.195269	0.703549
60S + EF1α + GIIα	0.159393	0.0937049	0.0259627	0.0252626	0.0296456	0.0396138	0.0266975	1	0.0937049	0.0541005	1.01703	0.0264047	0.0152447	1.09431	0.0276451	0.0159609	1.09128	0.0323515	0.0186782	1.4067	0.0557247	0.0321727	0.900423	0.0240391	0.013879	1.08496	0.172934	0.708888
EF1α + GIIα + UBQ	0.179443	0.0509285	0.0415555	0.0353716	0.0422491	0.0392275	0.0148582	1	0.0509285	0.0294036	0.976756	0.0405896	0.0234344	1.07964	0.0381886	0.0220482	1.04351	0.0440875	0.0254539	1.4047	0.0551031	0.0318138	0.836652	0.0124311	0.00717711	1.05688	0.189649	0.714448
60S + EF1α + HIS	0.169653	0.14314	0.0180744	0.0416394	0.0522291	0.0366056	0.0564597	1	0.14314	0.0826419	1.10147	0.0199084	0.0114941	1.00841	0.0419896	0.0242427	1.06274	0.0555059	0.0320464	1.34982	0.0494111	0.0285275	0.799207	0.045123	0.0260518	1.05361	0.178748	0.723239
EF1α + eIF-5A + GIIα + RP	0.162212	0.0397762	0.0134059	0.0184516	0.0320159	0.0319685	0.0346404	1	0.0397762	0.0229648	1.06052	0.0142172	0.00820831	1.10775	0.0204397	0.0118009	1.04918	0.0335905	0.0193935	1.44462	0.0461824	0.0266634	0.938037	0.032494	0.0187604	1.10002	0.178436	0.724035
60S + EF1α + GAPDH	0.161969	0.104736	0.018748	0.00293827	0.035622	0.0345206	0.0188369	1	0.104736	0.0604695	1.05673	0.0198116	0.0114383	1.09407	0.00321468	0.001856	1.08373	0.0386047	0.0222884	1.45188	0.0501197	0.0289366	0.943974	0.0177816	0.0102662	1.10506	0.178986	0.742441
EF1α + eIF-5A + RP	0.191034	0.0660678	0.0394667	0.0055095	0.0336277	0.0372599	0.0580825	1	0.0660678	0.0381443	1.08308	0.0427457	0.0246793	0.984329	0.00542316	0.00313106	0.944129	0.0317489	0.0183302	1.39069	0.0518169	0.0299165	0.802107	0.0465883	0.0268978	1.03406	0.19754	0.743206
EF1α + eIF-5A + HIS + RP	0.168817	0.070165	0.041378	0.0334997	0.0427093	0.0308555	0.0676353	1	0.070165	0.0405098	1.12862	0.0467001	0.0269623	1.04375	0.0349652	0.0201872	1.03022	0.0439999	0.0254034	1.40318	0.043296	0.0249969	0.859779	0.0581514	0.0335737	1.07759	0.181916	0.745991
EF1α + eIF-5A + GAPDH + RP	0.166319	0.046183	0.0445316	0.00369335	0.0267687	0.0279027	0.0346644	1	0.046183	0.0266637	1.09256	0.0486535	0.0280901	1.10801	0.00409229	0.00236268	1.0439	0.0279438	0.0161334	1.47983	0.0412913	0.0238395	0.972293	0.033704	0.019459	1.1161	0.185629	0.752011
Actin + EF1α + HIS	0.138192	0.0798578	0.0355668	0.0293377	0.0105139	0.0356975	0.0357875	1	0.0798578	0.0461059	0.908747	0.0323212	0.0186607	1.25498	0.0368183	0.0212571	1.2344	0.0129784	0.00749311	1.13017	0.0403441	0.0232927	0.944266	0.0337929	0.0195103	1.07876	0.149076	0.766542
Actin + EF1α + eIF-5A + HIS	0.120359	0.0622492	0.0169061	0.0290913	0.0266393	0.0293931	0.0435104	1	0.0622492	0.0359396	1.06417	0.017991	0.0103871	1.18541	0.0344853	0.0199101	1.16455	0.0310228	0.017911	1.31307	0.0385952	0.0222829	0.94985	0.0413284	0.0238609	1.11284	0.13394	0.777356
Actin + EF1α + RP	0.13695	0.0357526	0.0330905	0.0359426	0.00750851	0.0300739	0.0177735	1	0.0357526	0.0206418	0.953782	0.0315611	0.0182218	1.25742	0.0451949	0.0260933	1.20638	0.0090581	0.00522969	1.17117	0.0352216	0.0203352	0.902031	0.0160323	0.00925624	1.0818	0.148152	0.77915
60S + EF1α	0.20226	0.152509	0.0141236	0.0094196	0.0592698	0.0507698	0.0592651	1	0.152509	0.0880509	1.02491	0.0144754	0.00835739	0.909168	0.008564	0.00494443	0.94896	0.0562447	0.0324729	1.30859	0.066437	0.0383574	0.696096	0.0412542	0.0238181	0.981289	0.198476	0.779284
EF1α + GAPDH + TUB	0.205422	0.033466	0.0196436	0.0174856	0.0501874	0.0789532	0.061156	1	0.033466	0.0193216	1.01082	0.0198562	0.011464	1.03156	0.0180374	0.0104139	1.07851	0.0541276	0.0312506	1.46346	0.115544	0.0667096	0.79762	0.0487792	0.0281627	1.06366	0.218499	0.786727
Actin + EF1α	0.179313	0.0621098	0.0748183	0.0502538	0.022388	0.0455572	0.0475464	1	0.0621098	0.0358591	0.768462	0.0574951	0.0331948	1.26288	0.0634644	0.0366412	1.18738	0.026583	0.0153477	1.00162	0.045631	0.0263451	0.89378	0.0424961	0.0245351	1.01902	0.182723	0.789631
EF1α + GIIα + HIS + UBQ	0.161847	0.0681719	0.0200018	0.0106687	0.0423922	0.0316704	0.0265874	1	0.0681719	0.0393591	1.04356	0.020873	0.0120511	1.11751	0.0119224	0.00688342	1.1099	0.0470511	0.027165	1.4132	0.0447566	0.0258402	0.886617	0.0235728	0.0136098	1.09513	0.177243	0.797554
EF1α + GIIα + TUB	0.204765	0.0274529	0.0364214	0.0440398	0.0468087	0.0844878	0.0640987	1	0.0274529	0.0158499	0.972472	0.0354188	0.0204491	1.03151	0.0454277	0.0262277	1.0854	0.0508064	0.0293331	1.41731	0.119746	0.0691351	0.76038	0.0487394	0.0281397	1.04451	0.21388	0.801378
EF1α + RP + UBQ	0.215244	0.0565096	0.00719316	0.0209192	0.0401561	0.0394331	0.0296605	1	0.0565096	0.0326259	1.11204	0.00799907	0.00461826	0.997992	0.0208772	0.0120534	0.994464	0.0399338	0.0230558	1.39986	0.0552007	0.0318701	0.710571	0.0210759	0.0121682	1.03582	0.222954	0.808868
Actin + EF1α + HIS + RP	0.127285	0.050965	0.0167763	0.0238241	0.0168725	0.0261632	0.0325177	1	0.050965	0.0294247	1.02559	0.0172056	0.00993365	1.25348	0.0298631	0.0172415	1.2378	0.0208847	0.0120578	1.23356	0.0322739	0.0186333	0.938516	0.0305184	0.0176198	1.11482	0.1419	0.811911
EF1α + GAPDH + GIIα + UBQ	0.167146	0.0395499	0.0160162	0.0207429	0.0357806	0.0297883	0.00785116	1	0.0395499	0.0228341	1.01019	0.0161795	0.00934122	1.18703	0.0246225	0.0142158	1.12501	0.0402534	0.0232403	1.4906	0.0444025	0.0256358	1.00369	0.00788015	0.00454961	1.13609	0.189892	0.816528
EF1α + eIF-5A + GIIα + HIS + RP	0.151831	0.0517996	0.0201845	0.0187431	0.039428	0.0277783	0.0477268	1	0.0517996	0.0299065	1.10055	0.0222141	0.0128253	1.13346	0.0212445	0.0122655	1.10148	0.043429	0.0250738	1.4439	0.0401092	0.0231571	0.960896	0.0458605	0.0264776	1.12338	0.170564	0.818488
EF1α + GAPDH + HIS + UBQ	0.16303	0.0764131	0.0118672	0.0315367	0.033741	0.0276343	0.0257871	1	0.0764131	0.0441171	1.07411	0.0127467	0.00735932	1.11799	0.0352578	0.0203561	1.10395	0.0372484	0.0215054	1.44733	0.0399961	0.0230918	0.918785	0.0236928	0.013679	1.11036	0.181022	0.824606
60S + EF1α + GIIα + HIS	0.148361	0.10419	0.0115032	0.0203534	0.036711	0.0316803	0.0319262	1	0.10419	0.0601544	1.07524	0.0123686	0.00714104	1.12852	0.0229693	0.0132613	1.14723	0.0421159	0.0243156	1.41389	0.0447924	0.0258609	0.936285	0.029892	0.0172581	1.11686	0.165699	0.828589
Actin + EF1α + eIF-5A + GIIα	0.130577	0.0274109	0.0425626	0.0426903	0.0165664	0.0273594	0.0198899	1	0.0274109	0.0158257	1.00092	0.0426019	0.0245962	1.25879	0.0537383	0.0310259	1.18607	0.0196489	0.0113443	1.35169	0.0369815	0.0213513	1.03691	0.020624	0.0119073	1.13906	0.148736	0.834389
EF1α + eIF-5A + GAPDH + HIS + RP	0.154723	0.0583485	0.0449349	0.0315636	0.0355377	0.0245226	0.048172	1	0.0583485	0.0336875	1.12702	0.0506428	0.0292386	1.13391	0.0357905	0.0206636	1.09692	0.038982	0.0225062	1.47186	0.0360938	0.0208387	0.988786	0.0476318	0.0275002	1.13642	0.17583	0.840931
EF1α + eIF-5A + GAPDH + GIIα	0.16024	0.0455995	0.0148078	0.0106176	0.0242598	0.0292612	0.0140943	1	0.0455995	0.0263269	0.990141	0.0146618	0.008465	1.17497	0.0124753	0.00720264	1.08204	0.02625	0.0151555	1.48351	0.0434092	0.0250623	1.09867	0.0154849	0.00894023	1.13822	0.182389	0.849039
60S + EF1α + RP	0.197416	0.0903058	0.0222184	0.007666	0.0354037	0.0403586	0.037506	1	0.0903058	0.0521381	1.15898	0.0257507	0.0148672	1.01208	0.00775859	0.00447942	1.04063	0.0368423	0.0212709	1.40249	0.0566025	0.0326795	0.765085	0.0286953	0.0165672	1.06321	0.209895	0.849094
EF1α + HIS + TUB	0.216532	0.0639312	0.0116737	0.0227699	0.0691462	0.0831124	0.105087	1	0.0639312	0.0369107	1.05585	0.0123256	0.0071162	0.952384	0.0216857	0.0125203	1.06022	0.0733103	0.0423257	1.36378	0.113347	0.0654412	0.67785	0.0712332	0.0411265	1.01835	0.220505	0.849618
Actin + EF1α + UBQ	0.15484	0.0383742	0.0762079	0.0422904	0.0333294	0.025289	0.0326912	1	0.0383742	0.0221553	1.03093	0.0785648	0.0453594	1.18342	0.0500475	0.0288949	1.17158	0.0390481	0.0225444	1.28112	0.0323982	0.0187051	0.812656	0.0265667	0.0153383	1.07995	0.16722	0.854393
60S + EF1α + GAPDH + HIS	0.149906	0.112365	0.0258857	0.0373815	0.0377917	0.0277103	0.0295838	1	0.112365	0.064874	1.1068	0.0286502	0.0165412	1.12883	0.0421974	0.0243627	1.14113	0.0431251	0.0248983	1.44776	0.0401178	0.023162	0.970034	0.0286973	0.0165684	1.13242	0.169757	0.854478
EF1α + GIIα + HIS + TUB	0.18143	0.0435168	0.0160901	0.00948509	0.0504837	0.0660499	0.0700942	1	0.0435168	0.0251245	1.04065	0.0167442	0.00966726	1.08024	0.0102462	0.00591565	1.14386	0.0577464	0.0333399	1.42298	0.0939876	0.0542638	0.826021	0.0578993	0.0334282	1.08563	0.196965	0.861717
Actin + EF1α + eIF-5A + RP	0.134489	0.0324524	0.0158665	0.0311881	0.0179332	0.0238922	0.0291815	1	0.0324524	0.0187364	1.10315	0.0175031	0.0101054	1.18666	0.0370097	0.0213676	1.14414	0.0205181	0.0118461	1.34818	0.0322109	0.018597	0.917394	0.026771	0.0154562	1.11659	0.150169	0.864733
EF1α + GAPDH + GIIα + TUB	0.18159	0.0161063	0.0168062	0.0265117	0.0346091	0.0631067	0.0364209	1	0.0161063	0.00929896	1.00696	0.0169231	0.00977058	1.14701	0.0304092	0.0175568	1.15854	0.0400961	0.0231495	1.50007	0.0946645	0.0546545	0.933702	0.0340063	0.0196335	1.12438	0.204176	0.878876
EF1α + eIF-5A + GIIα + UBQ	0.210622	0.0426939	0.0201631	0.0246268	0.0428042	0.0283449	0.0240625	1	0.0426939	0.0246494	1.12297	0.0226426	0.0130727	1.05842	0.0260655	0.0150489	1.02637	0.0439328	0.0253646	1.54513	0.0437965	0.0252859	0.86706	0.0208636	0.0120456	1.10332	0.232385	0.885831
EF1α + GIIα + RP + UBQ	0.178866	0.032609	0.0178503	0.0264605	0.043502	0.0339288	0.0131083	1	0.032609	0.0188268	1.08204	0.0193148	0.0111514	1.11914	0.0296132	0.0170972	1.09091	0.0474567	0.0273991	1.45158	0.0492506	0.0284348	0.856695	0.0112298	0.00648353	1.10006	0.196764	0.886984
EF1α + GAPDH + HIS + TUB	0.181662	0.0517332	0.020506	0.0231548	0.0509396	0.0619175	0.0691291	1	0.0517332	0.0298682	1.07142	0.0219705	0.0126847	1.0807	0.0250233	0.0144472	1.13814	0.0579762	0.0334726	1.45741	0.0902391	0.0520995	0.856072	0.0591795	0.0341673	1.10062	0.199941	0.891588
EF1α + HIS + RP + UBQ	0.189185	0.0639007	0.0134677	0.0239114	0.0423094	0.0312814	0.0462789	1	0.0639007	0.0368931	1.151	0.0155013	0.00894968	1.05426	0.025209	0.0145544	1.07097	0.0453122	0.026161	1.41003	0.0441079	0.0254657	0.784922	0.0363253	0.0209724	1.07853	0.204042	0.901346
60S + Actin + EF1α	0.139778	0.0787237	0.0614783	0.0403521	0.0260955	0.0239131	0.0430495	1	0.0787237	0.0454511	1.0736	0.066003	0.0381069	1.20026	0.0484332	0.0279629	1.22598	0.0319925	0.0184709	1.2835	0.0306926	0.0177204	0.875098	0.0376725	0.0217502	1.10974	0.155117	0.908247
EF1α + eIF-5A + HIS + UBQ	0.222551	0.0753433	0.00902949	0.0248438	0.0466217	0.0271793	0.0545891	1	0.0753433	0.0434994	1.19414	0.0107825	0.00622527	0.996843	0.0247654	0.0142983	1.00749	0.0469711	0.0271188	1.50056	0.0407841	0.0235467	0.794331	0.0433618	0.0250349	1.08223	0.24085	0.911017
EF1α + GAPDH + GIIα + HIS + UBQ	0.155699	0.0593213	0.00372134	0.0136912	0.0370129	0.0254708	0.0151368	1	0.0593213	0.0342492	1.05809	0.00393751	0.00227332	1.19745	0.0163946	0.0094654	1.16421	0.0430906	0.0248784	1.4801	0.0376993	0.0217657	1.01364	0.0153434	0.00885849	1.15225	0.179404	0.913488
EF1α + GAPDH + RP + UBQ	0.18107	0.0391233	0.0147605	0.0123069	0.0341969	0.0302402	0.0145484	1	0.0391233	0.0225878	1.11405	0.016444	0.00949393	1.11936	0.0137758	0.00795348	1.0853	0.037114	0.0214278	1.487	0.0449672	0.0259619	0.888017	0.0129192	0.00745889	1.11562	0.202006	0.917702
EF1α + GAPDH + GIIα + RP	0.142822	0.0343372	0.0172604	0.0111709	0.0186456	0.0332105	0.0159214	1	0.0343372	0.0198246	0.95415	0.016469	0.00950839	1.2424	0.0138787	0.00801285	1.15002	0.0214428	0.01238	1.39371	0.0462859	0.0267232	1.08575	0.0172868	0.00998053	1.13767	0.162484	0.917735
EF1α + eIF-5A + GAPDH + UBQ	0.216009	0.0497879	0.0113627	0.00720459	0.0343016	0.0242921	0.0209094	1	0.0497879	0.0287451	1.15606	0.0131359	0.007584	1.05856	0.0076265	0.00440316	1.02105	0.0350237	0.0202209	1.58275	0.0384483	0.0221981	0.898651	0.0187902	0.0108485	1.11951	0.241824	0.919764
60S + EF1α + eIF-5A + GIIα	0.196893	0.07306	0.0104738	0.0215424	0.0383374	0.028268	0.0316974	1	0.07306	0.0421812	1.15814	0.0121301	0.00700329	1.0697	0.0230439	0.0133044	1.06191	0.040711	0.0235045	1.54733	0.04374	0.0252533	0.916526	0.0290515	0.0167729	1.1256	0.221623	0.920554
EF1α + GAPDH + GIIα + HIS + RP	0.134457	0.0541721	0.0230384	0.0200331	0.0271517	0.0283073	0.0304637	1	0.0541721	0.0312763	1.01112	0.0232946	0.0134491	1.24224	0.0248858	0.0143678	1.18503	0.0321756	0.0185766	1.40274	0.039708	0.0229254	1.07972	0.0328922	0.0189903	1.15347	0.155093	0.920847
Actin + EF1α + GIIα + RP	0.142067	0.0169799	0.0403171	0.0412645	0.0176475	0.0260321	0.00419017	1	0.0169799	0.00980335	0.964318	0.0388785	0.0224465	1.33079	0.0549142	0.0317047	1.26054	0.0222453	0.0128434	1.26955	0.033049	0.0190809	1.02443	0.00429252	0.00247829	1.1416	0.162184	0.920982
EF1α + eIF-5A + GAPDH + GIIα + HIS	0.147607	0.0628502	0.0205591	0.0222036	0.0334756	0.025942	0.0314277	1	0.0628502	0.0362866	1.0414	0.0214102	0.0123612	1.18792	0.0263761	0.0152282	1.12861	0.0377809	0.0218128	1.47448	0.038251	0.0220842	1.08991	0.0342534	0.0197762	1.15372	0.170298	0.922321
EF1α + eIF-5A	0.203566	0.108134	0.0307883	0.00495707	0.0410722	0.0521062	0.0740899	1	0.108134	0.0624313	0.927338	0.0285512	0.016484	0.873622	0.00433061	0.00250028	0.821118	0.0337251	0.0194712	1.29468	0.0674612	0.0389487	0.748381	0.0554474	0.0320126	0.944191	0.192205	0.924226
60S + EF1α + GIIα + RP	0.165247	0.0616308	0.0117486	0.0202947	0.0251034	0.0346233	0.0174929	1	0.0616308	0.0355826	1.11625	0.0131144	0.0075716	1.1313	0.0229593	0.0132555	1.12864	0.0283326	0.0163579	1.45404	0.0503439	0.0290661	0.90571	0.0158435	0.00914723	1.12266	0.185515	0.924521
Actin + EF1α + TUB	0.183477	0.0254053	0.0664302	0.0556785	0.0374467	0.0717991	0.0632753	1	0.0254053	0.0146677	1.02576	0.0681412	0.0393413	1.13055	0.0629473	0.0363426	1.21815	0.0456158	0.0263363	1.29174	0.0927455	0.0535466	0.738086	0.0467026	0.0269638	1.06738	0.19584	0.928111
Actin + EF1α + eIF-5A + GAPDH	0.128596	0.0349141	0.0112818	0.0238806	0.0103995	0.0241513	0.0141301	1	0.0349141	0.0201577	1.02999	0.0116202	0.00670893	1.25873	0.0300593	0.0173547	1.18019	0.0122734	0.00708603	1.3847	0.0334423	0.0193079	1.07473	0.0151861	0.00876769	1.15472	0.148494	0.928349
Actin + EF1α + eIF-5A + GIIα + HIS	0.126912	0.047421	0.0254863	0.0244789	0.0266375	0.0251065	0.0264448	1	0.047421	0.0273785	1.05033	0.0267689	0.0154551	1.25498	0.0307207	0.0177366	1.21481	0.0323597	0.0186829	1.36902	0.0343714	0.0198443	1.04069	0.0275208	0.0158891	1.15497	0.14658	0.929832
Actin + EF1α + eIF-5A + HIS + RP	0.132913	0.0429154	0.0108365	0.0249081	0.0282913	0.0222342	0.0408274	1	0.0429154	0.0247772	1.13582	0.0123083	0.00710622	1.19767	0.0298316	0.0172233	1.18062	0.0334013	0.0192842	1.36648	0.0303826	0.0175414	0.943972	0.0385399	0.022251	1.13743	0.151179	0.936626
EF1α + UBQ	0.23346	0.0936664	0.0298038	0.0339397	0.0366107	0.0503457	0.0413355	1	0.0936664	0.0540783	0.96583	0.0287855	0.0166193	0.892356	0.0302863	0.0174858	0.887674	0.0324983	0.0187629	1.3078	0.0658421	0.038014	0.624205	0.0258018	0.0148967	0.946311	0.220926	0.937737
Actin + EF1α + GIIα + UBQ	0.149081	0.020788	0.0732253	0.0461414	0.0372934	0.0223816	0.022691	1	0.020788	0.0120019	1.02231	0.0748593	0.04322	1.27163	0.0586748	0.0338759	1.23328	0.0459932	0.0265542	1.35794	0.0303927	0.0175473	0.947295	0.021495	0.0124102	1.13874	0.169764	0.937865
Actin + EF1α + GIIα + HIS + RP	0.133185	0.0388653	0.0241617	0.0202512	0.0224238	0.0235397	0.0190215	1	0.0388653	0.0224389	1.01964	0.0246362	0.0142237	1.31221	0.0265738	0.0153424	1.27551	0.0286017	0.0165132	1.3022	0.0306535	0.0176978	1.03077	0.0196067	0.0113199	1.15672	0.154058	0.940319
60S + EF1α + HIS + RP	0.176739	0.0983095	0.0276747	0.0312721	0.0406791	0.0316774	0.0496242	1	0.0983095	0.056759	1.18656	0.0328377	0.0189589	1.06495	0.0333033	0.0192277	1.10737	0.0450469	0.0260078	1.41108	0.0446992	0.0258071	0.829102	0.0411435	0.0237542	1.09984	0.194386	0.940857
EF1α + eIF-5A + GAPDH + GIIα + RP	0.157624	0.030551	0.0226407	0.00991014	0.0279153	0.025621	0.0226717	1	0.030551	0.0176386	1.07213	0.0242738	0.0140145	1.18903	0.0117835	0.00680321	1.11304	0.031071	0.0179388	1.50645	0.0385967	0.0222838	1.06043	0.0240418	0.0138805	1.15685	0.182347	0.94109
60S + EF1α + eIF-5A + HIS	0.209962	0.109701	0.0233212	0.0341934	0.0545261	0.0266799	0.0598764	1	0.109701	0.0633357	1.23068	0.0287009	0.0165705	1.00674	0.034424	0.0198747	1.04179	0.0568046	0.0327962	1.50126	0.0400535	0.0231249	0.838911	0.050231	0.0290009	1.10323	0.231637	0.94156
EF1α + GAPDH + GIIα + HIS + TUB	0.168012	0.0400246	0.00874151	0.00985079	0.0406526	0.0526255	0.0485907	1	0.0400246	0.0231082	1.0557	0.00922842	0.00532803	1.16527	0.0114788	0.00662728	1.19239	0.0484735	0.0279862	1.48789	0.0783007	0.045207	0.957334	0.0465175	0.0268569	1.1431	0.192054	0.943905
Actin + EF1α + eIF-5A + GIIα + RP	0.134423	0.0177455	0.0239364	0.0358014	0.0228834	0.0214896	0.0148896	1	0.0177455	0.0102454	1.08087	0.0258721	0.0149373	1.25617	0.0449726	0.0259649	1.19769	0.0274072	0.0158236	1.39812	0.0300451	0.0173466	1.01217	0.0150708	0.00870114	1.1575	0.155595	0.945021
EF1α + GIIα + RP + TUB	0.197782	0.0223126	0.0129886	0.0338783	0.0390406	0.0661956	0.0566522	1	0.0223126	0.0128822	1.07825	0.0140049	0.00808573	1.08121	0.0366295	0.0211481	1.12306	0.0438449	0.0253139	1.46052	0.0966798	0.0558181	0.79724	0.0451654	0.0260762	1.09004	0.215592	0.94579
Actin + EF1α + HIS + UBQ	0.146438	0.0569678	0.0463334	0.0136872	0.0305825	0.022661	0.0246939	1	0.0569678	0.0328904	1.08641	0.0503372	0.0290622	1.19724	0.0163869	0.00946097	1.21065	0.0370248	0.0213762	1.31922	0.0298949	0.0172598	0.867429	0.0214202	0.0123669	1.11349	0.163057	0.946098
EF1α + eIF-5A + GIIα + TUB	0.227887	0.0264214	0.0173538	0.0337203	0.0520936	0.06289	0.0660276	1	0.0264214	0.0152544	1.11925	0.0194233	0.011214	1.02276	0.0344878	0.0199115	1.05724	0.0550756	0.0317979	1.55487	0.0977857	0.0564566	0.807248	0.0533006	0.0307731	1.09356	0.249209	0.946875
EF1α + eIF-5A + GIIα + HIS + UBQ	0.189672	0.056403	0.00776218	0.0103574	0.0458486	0.0248487	0.0360867	1	0.056403	0.0325643	1.15177	0.00894028	0.00516167	1.09262	0.0113167	0.00653369	1.08212	0.0496138	0.0286445	1.52357	0.0378588	0.0218578	0.90204	0.0325516	0.0187937	1.12535	0.213448	0.948048
EF1α + GIIα + HIS + RP + UBQ	0.166518	0.0473989	0.00770358	0.00800696	0.0438152	0.0284712	0.030879	1	0.0473989	0.0273658	1.11821	0.00861425	0.00497344	1.14256	0.00914843	0.00528185	1.13626	0.0497855	0.0287437	1.44944	0.0412672	0.0238256	0.89349	0.02759	0.0159291	1.12333	0.187054	0.952983
60S + EF1α + eIF-5A + GAPDH	0.20278	0.0812456	0.0250319	0.00687105	0.0394294	0.0242736	0.0275526	1	0.0812456	0.0469072	1.19234	0.0298464	0.0172318	1.06967	0.00734978	0.0042434	1.05645	0.0416554	0.0240497	1.58469	0.0384661	0.0222084	0.9497	0.0261667	0.0151073	1.14214	0.231604	0.953454
EF1α + RP + TUB	0.24116	0.0442764	0.0112218	0.0263496	0.052408	0.0829108	0.0872318	1	0.0442764	0.025563	1.10711	0.0124238	0.00717287	0.953177	0.0251158	0.0145006	1.03443	0.0542124	0.0312996	1.41202	0.117072	0.0675916	0.6463	0.0563779	0.0325498	1.02551	0.247311	0.954085
60S + EF1α + GAPDH + RP	0.167827	0.0697936	0.0289455	0.00159628	0.0252712	0.0310788	0.0156396	1	0.0697936	0.0402953	1.14935	0.0332685	0.0192076	1.13134	0.00180594	0.00104266	1.12288	0.0283766	0.0163832	1.48923	0.0462834	0.0267218	0.938607	0.0146795	0.00847519	1.13857	0.191083	0.954197
Actin + EF1α + GAPDH + RP	0.134533	0.0239099	0.0106135	0.021219	0.00900972	0.0220442	0.00240621	1	0.0239099	0.0138044	0.992442	0.0105332	0.00608137	1.3308	0.0282383	0.0163034	1.25433	0.0113012	0.00652473	1.30062	0.0286712	0.0165533	1.06193	0.00255522	0.00147525	1.15669	0.155612	0.955242
EF1α + eIF-5A + GAPDH + GIIα + UBQ	0.190483	0.0342592	0.00393725	0.0145655	0.0373061	0.0227624	0.0087596	1	0.0342592	0.0197795	1.12207	0.00441788	0.00255066	1.14643	0.0166984	0.0096408	1.09361	0.0407982	0.0235548	1.58972	0.0361858	0.0208919	0.995742	0.00872229	0.00503582	1.15793	0.220566	0.956089
60S + EF1α + GAPDH + GIIα	0.155021	0.0748036	0.00531823	0.0125258	0.0210762	0.0302362	0.0079788	1	0.0748036	0.0431879	1.04165	0.00553972	0.00319836	1.19939	0.0150233	0.0086737	1.16355	0.0245232	0.0141585	1.49245	0.0451259	0.0260534	1.0606	0.00846228	0.0048857	1.15961	0.179763	0.95763
EF1α + HIS + RP + TUB	0.209514	0.0401975	0.0170384	0.017292	0.0543621	0.0647102	0.0892355	1	0.0401975	0.023208	1.14777	0.0195561	0.0112907	1.01891	0.017619	0.0101723	1.10378	0.0600036	0.0346431	1.41957	0.091861	0.053036	0.731605	0.0652851	0.0376924	1.07027	0.224237	0.958427
Actin + EF1α + GAPDH + UBQ	0.144634	0.0286049	0.041482	0.0252521	0.0287364	0.0184188	0.0192894	1	0.0286049	0.016515	1.05136	0.0436124	0.0251797	1.27151	0.0321082	0.0185376	1.22703	0.0352605	0.0203576	1.39114	0.0256231	0.0147935	0.981893	0.0189401	0.0109351	1.15382	0.166882	0.959142
EF1α + GAPDH + GIIα + RP + UBQ	0.167032	0.0253201	0.00276053	0.0163245	0.0380626	0.0276696	0.0116874	1	0.0253201	0.0146186	1.08923	0.00300686	0.00173601	1.19871	0.0195684	0.0112978	1.14826	0.0437059	0.0252336	1.5122	0.0418419	0.0241574	0.986313	0.0115275	0.00665539	1.15579	0.193053	0.962094
EF1α + GAPDH + GIIα + HIS	0.139885	0.0769098	0.0148299	0.0252703	0.0230481	0.0323527	0.0219275	1	0.0769098	0.0444039	0.91979	0.0136404	0.00787531	1.24054	0.0313488	0.0180992	1.16967	0.0269587	0.0155646	1.35635	0.0438815	0.025335	1.1231	0.0246268	0.0142183	1.13491	0.158756	0.969869
EF1α + eIF-5A + GAPDH + HIS + UBQ	0.193522	0.0629838	0.0183918	0.0249325	0.0398224	0.0215964	0.0353617	1	0.0629838	0.0363637	1.17893	0.0216826	0.0125185	1.09298	0.0272509	0.0157333	1.07754	0.0429105	0.0247744	1.55305	0.0335404	0.0193645	0.928175	0.0328219	0.0189497	1.13845	0.220315	0.974338
60S + EF1α + eIF-5A + GIIα + HIS	0.179388	0.0849094	0.00899595	0.0207223	0.043723	0.0245724	0.0399095	1	0.0849094	0.0490225	1.18014	0.0106165	0.00612941	1.1016	0.0228277	0.0131796	1.11156	0.0486009	0.0280598	1.52465	0.0374645	0.0216301	0.942565	0.0376173	0.0217184	1.14342	0.205116	0.975397
EF1α + GAPDH + HIS + RP + UBQ	0.168026	0.0539732	0.0212785	0.0242843	0.0368407	0.0253787	0.0318778	1	0.0539732	0.0311614	1.14467	0.0243568	0.0140624	1.14299	0.0277568	0.0160254	1.13148	0.0416846	0.0240666	1.47753	0.0374978	0.0216493	0.919447	0.0293099	0.0169221	1.13602	0.190881	0.977223
60S + Actin + EF1α + GIIα	0.139265	0.0554296	0.0617137	0.0442468	0.0108115	0.0216403	0.0278671	1	0.0554296	0.0320023	1.05417	0.0650565	0.0375604	1.28551	0.0568798	0.0328396	1.27594	0.0137948	0.00796443	1.36022	0.0294356	0.0169946	1.00155	0.0279103	0.016114	1.1629	0.16195	0.977383
Actin + EF1α + GIIα + HIS	0.144307	0.0578966	0.0424908	0.0227013	0.0158329	0.0292626	0.01591	1	0.0578966	0.0334266	0.930196	0.0395247	0.0228196	1.32878	0.030165	0.0174158	1.28269	0.0203087	0.0117252	1.23631	0.0361777	0.0208872	1.06027	0.0168688	0.0097392	1.13971	0.164468	0.97785
EF1α + GAPDH + RP + TUB	0.199193	0.0234295	0.0220423	0.0133416	0.0386377	0.0621127	0.0561094	1	0.0234295	0.013527	1.11045	0.0244769	0.0141317	1.08141	0.0144278	0.0083299	1.11768	0.0431847	0.0249327	1.49622	0.0929339	0.0536554	0.826466	0.0463725	0.0267732	1.10537	0.220183	0.979295
60S + EF1α + GIIα + HIS + RP	0.156499	0.0760901	0.0124901	0.0170977	0.0338287	0.0288146	0.0325841	1	0.0760901	0.0439306	1.14596	0.0143132	0.00826372	1.15211	0.0196984	0.0113729	1.16714	0.0394827	0.0227954	1.45071	0.0418018	0.0241343	0.933722	0.0304245	0.0175656	1.14161	0.17866	0.9822
EF1α + eIF-5A + GAPDH + TUB	0.232458	0.0305722	0.021081	0.0128513	0.0525841	0.0587636	0.0641643	1	0.0305722	0.0176509	1.15254	0.0242968	0.0140278	1.02289	0.0131455	0.00758953	1.05214	0.055326	0.0319425	1.59279	0.0935982	0.0540389	0.83674	0.0536888	0.0309973	1.10952	0.257916	0.983626
60S + Actin + EF1α + HIS	0.136213	0.0930906	0.0364496	0.0276304	0.0276209	0.0214072	0.0329959	1	0.0930906	0.0537459	1.11949	0.0408049	0.0235587	1.20947	0.033418	0.0192939	1.25181	0.034576	0.0199625	1.32018	0.0282614	0.0163167	0.916313	0.0302345	0.0174559	1.13621	0.154766	0.984631
Actin + EF1α + GIIα + HIS + UBQ	0.143023	0.0441233	0.0497697	0.0158792	0.035129	0.02066	0.0110379	1	0.0441233	0.0254746	1.0679	0.0531492	0.0306857	1.26499	0.020087	0.0115972	1.2532	0.0440236	0.025417	1.37409	0.0283888	0.0163903	0.967884	0.0106834	0.00616808	1.15468	0.165146	0.992301
EF1α + eIF-5A + GIIα + HIS + TUB	0.20389	0.0367687	0.00638131	0.0138202	0.0547873	0.0526455	0.0708176	1	0.0367687	0.0212284	1.1491	0.00733277	0.00423358	1.06327	0.0146946	0.00848392	1.10851	0.0607322	0.0350638	1.53155	0.0806291	0.0465512	0.85237	0.0603628	0.0348505	1.11747	0.22784	1.00006
60S + EF1α + eIF-5A + GAPDH + HIS	0.183569	0.0914904	0.0295111	0.0318081	0.0433127	0.0213275	0.0384135	1	0.0914904	0.052822	1.20802	0.0356499	0.0205825	1.10187	0.0350483	0.0202351	1.10689	0.0479425	0.0276796	1.55396	0.0331421	0.0191346	0.969731	0.0372508	0.0215067	1.15674	0.212343	1.001
Actin + EF1α + GIIα + TUB	0.166556	0.0093633	0.0660869	0.0562358	0.0240802	0.0572878	0.0367255	1	0.0093633	0.0054059	1.01839	0.0673024	0.038857	1.22869	0.0690963	0.0398928	1.26933	0.0305657	0.0176471	1.36599	0.0782544	0.0451802	0.88083	0.032349	0.0186767	1.1272	0.187743	1.00157
EF1α + GIIα + HIS + RP + TUB	0.181949	0.0277746	0.00332521	0.00946939	0.0448699	0.0549536	0.0648977	1	0.0277746	0.0160357	1.11548	0.00370921	0.00214151	1.11172	0.0105273	0.00607796	1.16352	0.0522071	0.0301418	1.45688	0.0800611	0.0462233	0.84405	0.0547768	0.0316254	1.11528	0.202923	1.00356
EF1α + GAPDH + GIIα + HIS + RP + UBQ	0.158735	0.0432657	0.00743124	0.0108654	0.0390945	0.0240369	0.0235183	1	0.0432657	0.0249795	1.11826	0.00831008	0.00479783	1.20574	0.0131009	0.00756382	1.17772	0.0460426	0.0265827	1.49999	0.0360551	0.0208164	0.997638	0.0234627	0.0135462	1.16656	0.185174	1.00408
EF1α + eIF-5A + GAPDH + GIIα + HIS + RP	0.149577	0.0462984	0.0266129	0.0188565	0.034582	0.0230839	0.0358547	1	0.0462984	0.0267304	1.10369	0.0293724	0.0169581	1.19777	0.0225857	0.0130399	1.14762	0.0396871	0.0229133	1.49525	0.0345163	0.019928	1.05987	0.0380013	0.0219401	1.16737	0.174612	1.0042
60S + EF1α + GAPDH + HIS + RP	0.158252	0.0826484	0.0326276	0.0297798	0.0325236	0.0258079	0.0325628	1	0.0826484	0.0477171	1.17312	0.0382762	0.0220988	1.15243	0.0343191	0.0198142	1.16226	0.0378009	0.0218243	1.47864	0.0381607	0.0220321	0.960707	0.0312833	0.0180614	1.15453	0.182706	1.00575
Actin + EF1α + eIF-5A + GAPDH + HIS	0.125566	0.053952	0.00558749	0.025373	0.0225228	0.0225917	0.02469	1	0.053952	0.0311492	1.07481	0.00600551	0.00346728	1.25526	0.0318497	0.0183884	1.20984	0.027249	0.0157322	1.39557	0.0315284	0.0182029	1.07087	0.0264397	0.015265	1.16773	0.146626	1.00636
Actin + EF1α + HIS + TUB	0.16825	0.0323506	0.0384064	0.0233457	0.0405029	0.0571035	0.0650837	1	0.0323506	0.0186776	1.08301	0.0415945	0.0240146	1.15725	0.0270169	0.0155982	1.24744	0.0505248	0.0291705	1.32784	0.0758243	0.0437772	0.807842	0.0525774	0.0303556	1.1039	0.18573	1.00769
EF1α + eIF-5A + GAPDH + GIIα + HIS + UBQ	0.176758	0.0504761	0.00463099	0.0122585	0.0405372	0.0206598	0.0240855	1	0.0504761	0.0291424	1.14619	0.00530798	0.00306456	1.16169	0.0142406	0.00822182	1.13079	0.0458393	0.0264653	1.56371	0.0323061	0.0186519	1.00553	0.0242187	0.0139827	1.16799	0.206451	1.00792
Actin + EF1α + eIF-5A + GIIα + HIS + RP	0.132529	0.0334045	0.014101	0.0221272	0.029553	0.0203885	0.0280942	1	0.0334045	0.0192861	1.11117	0.0156686	0.00904625	1.25371	0.0277411	0.0160164	1.22007	0.0360567	0.0208174	1.40536	0.0286532	0.0165429	1.01961	0.0286452	0.0165383	1.16832	0.154836	1.00992
Actin + EF1α + GAPDH + HIS + UBQ	0.140045	0.0505469	0.0247261	0.0129733	0.0277298	0.0175789	0.00772728	1	0.0505469	0.0291833	1.09237	0.02701	0.0155943	1.26523	0.0164142	0.00947673	1.24799	0.0346064	0.01998	1.40077	0.0246241	0.0142167	0.995979	0.0076962	0.00444341	1.16706	0.16344	1.01038
EF1α + eIF-5A + GAPDH + GIIα + TUB	0.202264	0.0166582	0.0100465	0.0219141	0.0419175	0.0500724	0.0439369	1	0.0166582	0.00961764	1.11916	0.0112436	0.00649151	1.11536	0.0244422	0.0141117	1.11972	0.046936	0.0270985	1.59746	0.0799889	0.0461816	0.940016	0.0413014	0.0238454	1.14862	0.232325	1.0117
EF1α + GAPDH + GIIα	0.161202	0.0565802	0.00827887	0.0148434	0.00845705	0.0394677	0.00649881	1	0.0565802	0.0326666	0.825366	0.0068331	0.00394509	1.24072	0.0184166	0.0106328	1.11953	0.0094679	0.0054663	1.33036	0.0525064	0.0303146	1.14721	0.00745552	0.00430445	1.11053	0.17902	1.01247
Actin + EF1α + GAPDH + HIS	0.136249	0.0659329	0.0116582	0.0255359	0.00902967	0.025774	0.0124646	1	0.0659329	0.0380664	0.957045	0.0111574	0.00644175	1.3291	0.0339397	0.0195951	1.2761	0.0115227	0.00665265	1.26627	0.0326368	0.0188429	1.09878	0.0136958	0.0079073	1.15455	0.157306	1.0132
Actin + EF1α + GAPDH + HIS + RP	0.128035	0.0453389	0.00884798	0.0215131	0.0160017	0.020423	0.0196948	1	0.0453389	0.0261764	1.04349	0.00923277	0.00533054	1.31255	0.0282369	0.0163026	1.27032	0.0203273	0.011736	1.3275	0.0271117	0.0156529	1.06074	0.0208911	0.0120615	1.1691	0.149686	1.0146
Actin + EF1α + eIF-5A + UBQ	0.176342	0.0339194	0.0462782	0.0334196	0.0306727	0.0205559	0.0284854	1	0.0339194	0.0195834	1.1688	0.05409	0.0312289	1.13383	0.0378921	0.021877	1.11925	0.0343305	0.0198207	1.44207	0.0296431	0.0171144	0.848179	0.0241607	0.0139492	1.11869	0.197272	1.01577
EF1α + GAPDH + GIIα + RP + TUB	0.179577	0.00979874	0.00797818	0.0219095	0.03192	0.0529827	0.0386182	1	0.00979874	0.0056573	1.08627	0.00866647	0.00500359	1.16608	0.0255481	0.0147502	1.17524	0.0375137	0.0216585	1.51942	0.0805029	0.0464784	0.930845	0.0359476	0.0207543	1.14631	0.205851	1.01616
Actin + EF1α + eIF-5A + GAPDH + RP	0.133812	0.0227225	0.00748807	0.0210487	0.016695	0.0184836	0.0136069	1	0.0227225	0.0131188	1.10628	0.00828389	0.0047827	1.25626	0.0264426	0.0152667	1.19296	0.0199165	0.0114988	1.42546	0.0263477	0.0152118	1.0417	0.0141743	0.00818355	1.17044	0.156619	1.02266
EF1α + eIF-5A + RP + UBQ	0.245079	0.0478931	0.0121763	0.0116791	0.0428692	0.0278131	0.040682	1	0.0478931	0.0276511	1.23812	0.0150757	0.00870396	0.997842	0.0116539	0.0067284	0.990009	0.0424409	0.0245032	1.5411	0.0428626	0.0247467	0.767236	0.0312127	0.0180206	1.08905	0.266904	1.02412
EF1α + eIF-5A + GIIα + RP + UBQ	0.205951	0.0302759	0.00688107	0.0203019	0.0441331	0.025687	0.0252223	1	0.0302759	0.0174798	1.18541	0.00815689	0.00470938	1.09361	0.0222024	0.0128185	1.06698	0.0470892	0.027187	1.55623	0.0399749	0.0230795	0.877353	0.0221289	0.0127761	1.12993	0.23271	1.02488
Actin + EF1α + GIIα	0.169448	0.0312645	0.0713792	0.0527421	0.012941	0.0338906	0.0273688	1	0.0312645	0.0180506	0.838301	0.0598372	0.034547	1.36046	0.0717536	0.041427	1.26572	0.0163796	0.00945677	1.1752	0.0398283	0.0229949	1.06236	0.0290755	0.0167868	1.11701	0.189275	1.02544
Actin + EF1α + GAPDH + TUB	0.161447	0.00824476	0.0349366	0.0356773	0.0260799	0.0532191	0.0327753	1	0.00824476	0.00476011	1.04762	0.0366003	0.0211312	1.22856	0.0438318	0.0253063	1.26334	0.0329479	0.0190225	1.39944	0.0744771	0.0429994	0.913084	0.0299266	0.0172781	1.14201	0.184374	1.02589
60S + EF1α + GAPDH + GIIα + HIS	0.146587	0.0885813	0.00883478	0.0204281	0.0295218	0.0255949	0.0161433	1	0.0885813	0.0511424	1.08403	0.00957713	0.00552936	1.20712	0.0246592	0.014237	1.19561	0.0352966	0.0203785	1.48098	0.0379054	0.0218847	1.05896	0.0170951	0.00986988	1.17111	0.171671	1.02669
EF1α + eIF-5A + GAPDH + HIS + TUB	0.2071	0.0433007	0.0240917	0.0207649	0.054265	0.049365	0.0700482	1	0.0433007	0.0249997	1.1764	0.0283416	0.016363	1.06362	0.022086	0.0127513	1.10407	0.0599124	0.0345904	1.56122	0.0770695	0.0444961	0.877119	0.0614406	0.0354727	1.13041	0.234106	1.02819
EF1α + GAPDH + HIS + RP + TUB	0.182847	0.0343041	0.0257827	0.0184181	0.0436153	0.0516771	0.0649434	1	0.0343041	0.0198055	1.14207	0.0294456	0.0170004	1.11214	0.0204834	0.0118261	1.15889	0.0505454	0.0291824	1.48516	0.0767487	0.0443109	0.868623	0.0564114	0.0325691	1.12781	0.206217	1.02963
Actin + EF1α + RP + UBQ	0.160044	0.0254292	0.0443171	0.0328999	0.0346837	0.0206559	0.0119755	1	0.0254292	0.0146816	1.12607	0.0499042	0.0288122	1.19873	0.039438	0.0227695	1.18962	0.0412605	0.0238218	1.3545	0.0279783	0.0161533	0.837901	0.0100343	0.00579331	1.1178	0.178897	1.03102
EF1α + eIF-5A + HIS + TUB	0.240811	0.0513934	0.015379	0.0209344	0.0680033	0.0621429	0.0972465	1	0.0513934	0.029672	1.19103	0.0183168	0.0105752	0.963621	0.0201728	0.0116468	1.03898	0.0706539	0.040792	1.51093	0.0938938	0.0542096	0.740702	0.0720307	0.0415869	1.07421	0.258681	1.03661
EF1α + eIF-5A + HIS + RP + UBQ	0.217167	0.0537946	0.0189774	0.019609	0.0465176	0.0240074	0.0517106	1	0.0537946	0.0310583	1.24582	0.0236424	0.0136499	1.04276	0.0204476	0.0118054	1.05161	0.0489186	0.0282432	1.52074	0.0365091	0.0210785	0.818287	0.0423141	0.02443	1.1132	0.241752	1.04265
60S + EF1α + eIF-5A + RP	0.233009	0.0713733	0.0264795	0.0110588	0.0423138	0.0281696	0.0457349	1	0.0713733	0.0412074	1.27757	0.0338295	0.0195314	1.00877	0.0111557	0.00644077	1.02466	0.0433572	0.0250323	1.5437	0.0434853	0.0251062	0.81122	0.0371011	0.0214203	1.11099	0.258869	1.04347
60S + Actin + EF1α + GIIα + HIS	0.135617	0.0735524	0.0410584	0.0240824	0.0211869	0.0198733	0.0179047	1	0.0735524	0.0424655	1.09409	0.0449217	0.0259356	1.27561	0.0307199	0.0177361	1.28726	0.0272729	0.015746	1.37529	0.0273316	0.0157799	1.0115	0.0181107	0.0104562	1.17396	0.159209	1.04376
EF1α + eIF-5A + GAPDH + GIIα + HIS + TUB	0.186957	0.0341598	0.0105401	0.0125168	0.046154	0.0436511	0.0527271	1	0.0341598	0.0197221	1.14396	0.0120575	0.00696141	1.13556	0.0142136	0.0082062	1.15357	0.0532421	0.0307393	1.5703	0.0685455	0.0395748	0.958826	0.0505561	0.0291886	1.16037	0.21694	1.04457
Actin + EF1α + eIF-5A + GIIα + UBQ	0.160497	0.0199946	0.0498088	0.0382997	0.0351443	0.0186802	0.0154522	1	0.0199946	0.0115439	1.13218	0.0563924	0.0325582	1.21125	0.0463904	0.0267835	1.17688	0.0413605	0.0238795	1.47549	0.0275626	0.0159132	0.950616	0.0146892	0.00848079	1.15773	0.185813	1.04518
Actin + EF1α + GIIα + HIS + TUB	0.157586	0.0251973	0.0437464	0.0259386	0.0323627	0.0484064	0.0441201	1	0.0251973	0.0145477	1.06507	0.0465928	0.0269004	1.23095	0.0319291	0.0184343	1.28307	0.0415237	0.0239737	1.38095	0.0668469	0.0385941	0.913843	0.0403188	0.0232781	1.14565	0.180538	1.0462
EF1α + TUB	0.272213	0.0629928	0.0283063	0.0386761	0.0795316	0.119448	0.115127	1	0.0629928	0.0363689	0.960235	0.0271807	0.0156928	0.833678	0.0322434	0.0186157	0.943564	0.0750432	0.0433262	1.32765	0.158586	0.0915595	0.542285	0.0624316	0.0360449	0.934569	0.254402	1.04789
EF1α + GAPDH + GIIα + HIS + RP + TUB	0.169567	0.0270817	0.011154	0.00915596	0.0381963	0.0457738	0.0492069	1	0.0270817	0.0156356	1.116	0.0124478	0.00718672	1.17851	0.0107904	0.00622984	1.20113	0.0458787	0.0264881	1.50621	0.0689451	0.0398055	0.951113	0.0468013	0.0270208	1.15883	0.196499	1.05074
60S + EF1α + GAPDH + GIIα + RP	0.157357	0.0526079	0.0113374	0.0112422	0.0208283	0.0283236	0.00723836	1	0.0526079	0.0303732	1.1168	0.0126617	0.00731021	1.20916	0.0135937	0.00784832	1.17993	0.0245761	0.014189	1.51426	0.0428892	0.0247621	1.03115	0.00746382	0.00430924	1.17522	0.184928	1.0513
EF1α + eIF-5A + GAPDH + RP + UBQ	0.210187	0.0351448	0.0206796	0.00475563	0.0372443	0.0225783	0.0252067	1	0.0351448	0.0202908	1.21359	0.0250965	0.0144895	1.09382	0.00520179	0.00300325	1.06262	0.0395765	0.0228495	1.58658	0.0358224	0.0206821	0.902928	0.0227598	0.0131404	1.14326	0.240297	1.05368
EF1α + eIF-5A + GIIα + HIS + RP + UBQ	0.190237	0.0412412	0.0069882	0.00929872	0.0462314	0.0228036	0.037681	1	0.0412412	0.0238106	1.20012	0.00838665	0.00484203	1.11708	0.0103874	0.00599716	1.10806	0.0512272	0.029576	1.53654	0.0350386	0.0202296	0.905177	0.0341079	0.0196922	1.14449	0.217725	1.05661
60S + EF1α + eIF-5A + GIIα + RP	0.195769	0.051836	0.0111643	0.0188943	0.0350316	0.0260051	0.0285544	1	0.051836	0.0299275	1.21556	0.0135708	0.00783512	1.10331	0.0208464	0.0120357	1.09666	0.0384178	0.0221805	1.55854	0.0405301	0.0234001	0.917436	0.0261968	0.0151247	1.14859	0.224858	1.05664
60S + Actin + EF1α + eIF-5A	0.164335	0.0619714	0.0360073	0.0351633	0.0292354	0.0190227	0.0374856	1	0.0619714	0.0357792	1.20551	0.0434071	0.0250611	1.14632	0.0403083	0.023272	1.15842	0.033867	0.0195531	1.44449	0.027478	0.0158644	0.896857	0.0336192	0.0194101	1.14193	0.187659	1.05788
Actin + EF1α + eIF-5A + HIS + UBQ	0.165778	0.0474592	0.0287639	0.0171419	0.0350439	0.01963	0.0327631	1	0.0474592	0.0274006	1.18914	0.0342043	0.0197479	1.15452	0.0197907	0.0114262	1.15987	0.0406463	0.0234672	1.44195	0.0283054	0.0163421	0.886288	0.0290375	0.0167648	1.13863	0.18876	1.05919
Actin + EF1α + GIIα + RP + UBQ	0.151261	0.0120203	0.0480247	0.0379215	0.0382504	0.0197744	0.00476806	1	0.0120203	0.00693994	1.09888	0.0527734	0.0304687	1.26633	0.0480213	0.0277251	1.23566	0.0472643	0.0272881	1.40331	0.0277497	0.0160213	0.941444	0.00448886	0.00259165	1.1576	0.1751	1.06274
60S + EF1α + eIF-5A + GAPDH + GIIα	0.180503	0.0615427	0.00776321	0.0128505	0.0307958	0.022829	0.013307	1	0.0615427	0.0355317	1.15026	0.00892973	0.00515558	1.15627	0.0148587	0.00857865	1.1238	0.0346084	0.0199811	1.59162	0.036335	0.020978	1.0409	0.0138513	0.00799707	1.17714	0.212477	1.06286
EF1α + eIF-5A + GAPDH + GIIα + RP + UBQ	0.188808	0.0237779	0.00667964	0.0126013	0.0393363	0.0216997	0.0169224	1	0.0237779	0.0137282	1.17407	0.00784239	0.00452781	1.16253	0.0146494	0.00845783	1.11765	0.0439644	0.0253828	1.59167	0.0345386	0.0199409	0.982671	0.0166292	0.00960085	1.17143	0.221176	1.06325
60S + EF1α + eIF-5A	0.246365	0.105636	0.0161514	0.0112651	0.0543881	0.0321018	0.0566486	1	0.105636	0.0609891	1.21689	0.0196545	0.0113475	0.939003	0.010578	0.00610721	0.95932	0.0521756	0.0301236	1.52325	0.048899	0.0282318	0.777295	0.0440326	0.0254223	1.06929	0.263437	1.06452
Actin + EF1α + GAPDH + HIS + TUB	0.154079	0.0314198	0.0186546	0.0180047	0.0319421	0.0451901	0.0425685	1	0.0314198	0.0181402	1.08966	0.0203272	0.0117359	1.23118	0.0221671	0.0127982	1.27802	0.0408228	0.0235691	1.4078	0.0636186	0.0367302	0.940425	0.0400325	0.0231128	1.15785	0.1784	1.06624
Actin + EF1α + eIF-5A + GAPDH + UBQ	0.161736	0.0258328	0.0246348	0.0218856	0.0277776	0.0157464	0.0106987	1	0.0258328	0.0149146	1.15825	0.0285332	0.0164736	1.21125	0.0265089	0.0153049	1.17212	0.0325586	0.0187977	1.50432	0.0236876	0.013676	0.978303	0.0104666	0.00604289	1.17071	0.189346	1.06763
60S + Actin + EF1α + GAPDH	0.134878	0.0636304	0.0307937	0.0249678	0.0161753	0.0175994	0.0229995	1	0.0636304	0.036737	1.08419	0.0333861	0.0192755	1.28519	0.0320885	0.0185263	1.26952	0.0205349	0.0118558	1.39321	0.0245196	0.0141564	1.03789	0.023871	0.0137819	1.17833	0.158931	1.07
Actin + EF1α + GAPDH + GIIα + TUB	0.159121	0.00281121	0.0408731	0.0400887	0.0193472	0.0454438	0.0175544	1	0.00281121	0.00162305	1.03707	0.0423882	0.0244728	1.29136	0.0517688	0.0298887	1.29612	0.0250763	0.0144778	1.44017	0.065447	0.0377858	1.00817	0.0176978	0.0102178	1.17881	0.187574	1.07289
Actin + EF1α + HIS + RP + UBQ	0.153577	0.0384637	0.0276976	0.0127818	0.0342316	0.0188973	0.0235879	1	0.0384637	0.0222071	1.15441	0.0319743	0.0184604	1.2072	0.0154302	0.00890862	1.21789	0.0416902	0.0240698	1.37161	0.0259197	0.0149647	0.877793	0.0207053	0.0119542	1.13815	0.174793	1.0733
EF1α + eIF-5A + GIIα + RP + TUB	0.219809	0.0222775	0.00465403	0.028141	0.0460803	0.052327	0.060085	1	0.0222775	0.0128619	1.18211	0.00550156	0.00317633	1.06385	0.0299378	0.0172846	1.09223	0.0503303	0.0290582	1.56361	0.0818192	0.0472383	0.828441	0.0497769	0.0287387	1.12171	0.246562	1.07336
Actin + EF1α + eIF-5A + TUB	0.1959	0.024377	0.0387979	0.0447766	0.0421474	0.054401	0.0635237	1	0.024377	0.0140741	1.16452	0.0451809	0.0260852	1.09556	0.0490555	0.0283222	1.15268	0.0485824	0.0280491	1.45061	0.0789144	0.0455612	0.789376	0.050144	0.0289507	1.10879	0.217212	1.07399
Actin + EF1α + GAPDH	0.157737	0.0418556	0.0290841	0.0256054	0.0118935	0.0290914	0.0221714	1	0.0418556	0.0241653	0.870301	0.0253119	0.0146138	1.3601	0.0348258	0.0201067	1.25737	0.0149545	0.00863399	1.21353	0.0353034	0.0203824	1.11429	0.0247053	0.0142636	1.13593	0.179178	1.07499
Actin + EF1α + eIF-5A + GIIα + HIS + UBQ	0.154611	0.0376297	0.0343308	0.0179456	0.0373029	0.0180966	0.0202004	1	0.0376297	0.0217255	1.15463	0.0396394	0.0228858	1.21602	0.0218221	0.012599	1.20225	0.0448474	0.0258927	1.46977	0.0265978	0.0153562	0.96747	0.0195433	0.0112833	1.16836	0.180641	1.07519
Actin + EF1α + eIF-5A + GAPDH + HIS + RP	0.132118	0.0388638	0.012646	0.0222798	0.025222	0.0179533	0.0280998	1	0.0388638	0.022438	1.13295	0.0143273	0.00827189	1.25399	0.0279388	0.0161304	1.21594	0.0306686	0.0177065	1.42812	0.0256394	0.0148029	1.04427	0.0293439	0.0169417	1.17921	0.155796	1.07528
60S + EF1α + eIF-5A + HIS + RP	0.207852	0.0806207	0.0304831	0.0278544	0.0466634	0.0240462	0.054469	1	0.0806207	0.0465464	1.27693	0.0389249	0.0224733	1.05154	0.0292899	0.0169105	1.08047	0.0504183	0.029109	1.52207	0.0365999	0.021131	0.855188	0.0465813	0.0268937	1.13103	0.235087	1.07581
60S + Actin + EF1α + eIF-5A + GIIα	0.151251	0.0460045	0.040899	0.038637	0.0224489	0.0177086	0.0225387	1	0.0460045	0.0265607	1.16064	0.0474689	0.0274062	1.22204	0.0472159	0.0272601	1.20961	0.0271545	0.0156776	1.47767	0.0261675	0.0151078	0.994081	0.0224053	0.0129357	1.17734	0.178074	1.07588
60S + Actin + EF1α + RP	0.149294	0.0505874	0.0350804	0.0324413	0.0150935	0.0204504	0.020934	1	0.0505874	0.0292067	1.16178	0.0407556	0.0235302	1.21217	0.0393244	0.022704	1.2312	0.0185832	0.010729	1.35713	0.0277538	0.0160237	0.886125	0.0185501	0.0107099	1.1414	0.170404	1.07616
EF1α + eIF-5A + GAPDH + HIS + RP + UBQ	0.193432	0.0466786	0.0251157	0.0204531	0.0409965	0.0201393	0.0380363	1	0.0466786	0.0269499	1.22386	0.0307383	0.0177467	1.11742	0.0228546	0.0131951	1.10421	0.0452687	0.0261359	1.56137	0.0314448	0.0181547	0.927053	0.0352617	0.0203584	1.15565	0.22354	1.0798
60S + EF1α + eIF-5A + GIIα + HIS + RP	0.182182	0.0647194	0.0158305	0.0183029	0.040777	0.0228869	0.0394633	1	0.0647194	0.0373658	1.22513	0.0193944	0.0111974	1.12505	0.0205917	0.0118886	1.13334	0.0462143	0.0266819	1.5379	0.0351978	0.0203215	0.939182	0.0370632	0.0213985	1.1601	0.21135	1.08224
Actin + EF1α + GAPDH + RP + UBQ	0.149193	0.0171783	0.023245	0.0212128	0.0309753	0.0165405	0.00400939	1	0.0171783	0.00991787	1.12427	0.0261336	0.0150883	1.26639	0.0268637	0.0155098	1.23069	0.038121	0.0220092	1.43078	0.0236658	0.0136634	0.968938	0.00388485	0.00224292	1.17018	0.174583	1.08318
60S + EF1α + GIIα + UBQ	0.213413	0.0672143	0.0390678	0.0268641	0.0279412	0.0316108	0.0196584	1	0.0672143	0.0388062	1.18224	0.0461877	0.0266665	1.08076	0.0290336	0.0167626	1.10368	0.0308383	0.0178045	1.55496	0.0491536	0.0283789	0.837238	0.0164587	0.00950245	1.12648	0.240406	1.08441
EF1α + eIF-5A + GAPDH + GIIα + HIS + RP + UBQ	0.178031	0.0380501	0.0124365	0.0107167	0.0416704	0.0196919	0.028967	1	0.0380501	0.0219682	1.18815	0.0147765	0.0085312	1.1736	0.0125771	0.00726137	1.14673	0.0477847	0.0275885	1.56924	0.0309014	0.0178409	0.992994	0.028764	0.0166069	1.17845	0.209801	1.08473
60S + EF1α + eIF-5A + GAPDH + RP	0.200315	0.0582578	0.0319173	0.00737707	0.0338122	0.0229881	0.0273798	1	0.0582578	0.0336351	1.24451	0.0397212	0.0229331	1.10341	0.00813996	0.00469961	1.09221	0.0369298	0.0213214	1.58874	0.0365222	0.0210861	0.944039	0.0258476	0.0149231	1.16215	0.232796	1.08483
Actin + EF1α + RP + TUB	0.180797	0.0253925	0.0358688	0.0434432	0.0281358	0.0553545	0.0509892	1	0.0253925	0.0146604	1.12173	0.0402351	0.0232297	1.15802	0.0503083	0.0290455	1.22442	0.0344501	0.0198898	1.36231	0.0754101	0.043538	0.779458	0.039744	0.0229462	1.10766	0.200261	1.08703
EF1α + eIF-5A + HIS + RP + TUB	0.231651	0.0354314	0.0222221	0.017642	0.0577085	0.0513579	0.0861196	1	0.0354314	0.0204563	1.24291	0.02762	0.0159464	1.01463	0.0179002	0.0103347	1.07728	0.0621679	0.0358927	1.52855	0.078503	0.0453237	0.773449	0.0666091	0.0384568	1.10614	0.256238	1.08992
Actin + EF1α + GIIα + HIS + RP + UBQ	0.14709	0.0305214	0.0330715	0.014979	0.0373561	0.018311	0.0137423	1	0.0305214	0.0176215	1.12638	0.0372513	0.021507	1.26202	0.0189038	0.0109141	1.25212	0.0467743	0.0270051	1.40971	0.0258132	0.0149033	0.959757	0.0131892	0.00761482	1.16833	0.17185	1.09048
60S + Actin + EF1α + eIF-5A + HIS	0.156879	0.0759633	0.0222814	0.0281681	0.0349018	0.0183148	0.0383671	1	0.0759633	0.0438575	1.21849	0.0271496	0.0156748	1.16428	0.0327956	0.0189346	1.19169	0.0415922	0.0240133	1.4432	0.0264318	0.0152604	0.926293	0.0355392	0.0205185	1.15733	0.18156	1.09137
Actin + EF1α + eIF-5A + GAPDH + HIS + UBQ	0.155505	0.043068	0.0140813	0.015306	0.0316326	0.0157294	0.0185846	1	0.043068	0.0248653	1.17688	0.016572	0.00956784	1.21623	0.0186157	0.0107478	1.19811	0.0378993	0.0218812	1.49355	0.0234926	0.0135635	0.990836	0.0184142	0.0106315	1.17927	0.183382	1.09394
60S + Actin + EF1α + GIIα + RP	0.143103	0.0370965	0.0396077	0.036989	0.0130608	0.0197284	0.0101123	1	0.0370965	0.0214177	1.12671	0.0446264	0.025765	1.27779	0.0472639	0.0272878	1.26999	0.0165871	0.00957655	1.40562	0.0277307	0.0160104	0.984585	0.00995643	0.00574835	1.17745	0.168496	1.09553
60S + EF1α + GAPDH + GIIα + HIS + RP	0.151161	0.0677213	0.0169437	0.0174024	0.029077	0.0244041	0.0226676	1	0.0677213	0.0390989	1.14148	0.0193409	0.0111665	1.21422	0.0211304	0.0121996	1.20441	0.0350205	0.0202191	1.5012	0.0366355	0.0211515	1.03496	0.0234601	0.0135447	1.18271	0.17878	1.09627
Actin + EF1α + eIF-5A + GIIα + TUB	0.174598	0.0109816	0.0440493	0.0471653	0.0336183	0.0461742	0.0424468	1	0.0109816	0.0063402	1.12879	0.0497223	0.0287072	1.17838	0.0555788	0.0320884	1.20455	0.0404948	0.0233797	1.48228	0.068443	0.0395156	0.897149	0.0380811	0.0219861	1.14852	0.20053	1.09685
60S + EF1α + HIS + UBQ	0.228911	0.104261	0.0164463	0.0226407	0.0366152	0.028431	0.0399147	1	0.104261	0.0601954	1.25572	0.0206519	0.0119234	1.01695	0.0230244	0.0132931	1.08255	0.0396376	0.0228848	1.50876	0.0428956	0.0247658	0.766048	0.0305766	0.0176534	1.105	0.252947	1.09792
EF1α + eIF-5A + GIIα + HIS + RP + TUB	0.202054	0.0251398	0.00788292	0.0131438	0.0498971	0.0454015	0.0662913	1	0.0251398	0.0145145	1.19763	0.0094408	0.00545065	1.09186	0.0143512	0.00828569	1.13022	0.0563946	0.0325594	1.54288	0.0700489	0.0404428	0.863273	0.0572275	0.0330403	1.13764	0.229865	1.09931
EF1α + GIIα + TUB + UBQ	0.245474	0.0198272	0.0446895	0.0414857	0.0392778	0.062568	0.0455419	1	0.0198272	0.0114473	1.14248	0.051057	0.0294778	1.03328	0.0428663	0.0247489	1.09848	0.0431459	0.0249103	1.56218	0.0977424	0.0564316	0.73687	0.0335585	0.019375	1.09555	0.268928	1.09955
60S + EF1α + eIF-5A + GAPDH + GIIα + HIS	0.16887	0.0747924	0.0141324	0.020001	0.03692	0.0205255	0.0258216	1	0.0747924	0.0431814	1.16983	0.0165326	0.00954509	1.16976	0.0233963	0.0135078	1.15644	0.0426957	0.0246503	1.56479	0.0321181	0.0185434	1.04308	0.026934	0.0155503	1.18398	0.199939	1.1039
EF1α + eIF-5A + GAPDH + RP + TUB	0.223508	0.0234227	0.025732	0.0116257	0.044893	0.0490473	0.0595686	1	0.0234227	0.0135231	1.21042	0.0311465	0.0179825	1.06405	0.0123703	0.00714201	1.08801	0.0488441	0.0282002	1.59415	0.0781889	0.0451424	0.852642	0.0507907	0.029324	1.13488	0.253655	1.10399
60S + EF1α + eIF-5A + GAPDH + HIS + RP	0.185596	0.0702065	0.0345073	0.0267533	0.0392512	0.0202703	0.039238	1	0.0702065	0.0405337	1.24941	0.0431136	0.0248917	1.12532	0.030106	0.0173817	1.12942	0.0443312	0.0255946	1.56262	0.0316746	0.0182874	0.961782	0.0377384	0.0217883	1.17142	0.217411	1.10498
60S + Actin + EF1α + HIS + RP	0.1456	0.067181	0.022583	0.0238158	0.0241311	0.0184572	0.0277284	1	0.067181	0.038787	1.18312	0.0267183	0.0154258	1.21756	0.0289971	0.0167415	1.25127	0.0301944	0.0174328	1.37303	0.0253423	0.0146314	0.917505	0.025441	0.0146884	1.15708	0.168471	1.10747
60S + Actin + EF1α + eIF-5A + GIIα + HIS	0.14742	0.0620844	0.0275893	0.0253081	0.0301431	0.0171829	0.024744	1	0.0620844	0.0358445	1.17846	0.0325128	0.0187713	1.22473	0.0309956	0.0178953	1.22968	0.0370664	0.0214003	1.47106	0.0252771	0.0145937	1.00384	0.0248391	0.0143408	1.18463	0.174639	1.10778
Actin + EF1α + GAPDH + HIS + RP + UBQ	0.145622	0.0359112	0.0137992	0.0118865	0.0312184	0.01561	0.0143775	1	0.0359112	0.0207333	1.14815	0.0158436	0.0091473	1.26228	0.0150041	0.0086626	1.24783	0.0389551	0.0224907	1.43256	0.0223623	0.0129109	0.982989	0.0141329	0.00815965	1.17897	0.171684	1.10783
EF1α + eIF-5A + GAPDH + GIIα + RP + TUB	0.199067	0.0120602	0.0113802	0.0193058	0.0391759	0.043566	0.0442178	1	0.0120602	0.00696294	1.17142	0.013331	0.00769666	1.13609	0.0219332	0.0126631	1.13961	0.0446453	0.025776	1.59783	0.0696113	0.0401901	0.936558	0.0414126	0.0239096	1.16359	0.231631	1.1084
Actin + EF1α + eIF-5A + HIS + TUB	0.181679	0.0279195	0.0218937	0.024926	0.0458826	0.0463183	0.0664094	1	0.0279195	0.0161193	1.18612	0.0259685	0.0149929	1.12347	0.0280036	0.0161679	1.18799	0.0545081	0.0314703	1.44914	0.0671216	0.0387527	0.837284	0.0556035	0.0321027	1.13067	0.205418	1.10943
60S + EF1α + GIIα + HIS + UBQ	0.193875	0.0811132	0.0233452	0.0086382	0.0355872	0.0262229	0.0233954	1	0.0811132	0.0468308	1.19947	0.0280018	0.0161669	1.11049	0.00959267	0.00553833	1.14636	0.0407957	0.0235534	1.53061	0.040137	0.0231731	0.876573	0.0205078	0.0118402	1.14392	0.221777	1.11036
Actin + EF1α + GIIα + RP + TUB	0.165761	0.0145657	0.0417086	0.0462927	0.0239241	0.0472951	0.0327761	1	0.0145657	0.00840953	1.09545	0.0456898	0.026379	1.23182	0.0570241	0.0329229	1.26423	0.0302455	0.0174623	1.40964	0.0666688	0.0384912	0.888234	0.0291128	0.0168083	1.14823	0.190332	1.1129
Actin + EF1α + GAPDH + GIIα + HIS + TUB	0.152666	0.0276045	0.0263617	0.019266	0.0275434	0.0400005	0.0292115	1	0.0276045	0.0159375	1.07339	0.0282965	0.016337	1.28279	0.0247141	0.0142687	1.30312	0.0358922	0.0207224	1.44047	0.0576194	0.0332666	1.01628	0.0296871	0.0171398	1.18601	0.181063	1.11604
60S + Actin + EF1α + GIIα + HIS + RP	0.140696	0.0551305	0.0269573	0.0218233	0.0227097	0.0180652	0.0162522	1	0.0551305	0.0318296	1.14978	0.0309949	0.0178949	1.27118	0.0277412	0.0160164	1.28066	0.0290834	0.0167913	1.41113	0.0254923	0.014718	0.995906	0.0161856	0.00934477	1.18477	0.166693	1.11684
60S + Actin + EF1α + GAPDH + HIS	0.132718	0.0799057	0.0180588	0.0239616	0.0211822	0.0167053	0.0138753	1	0.0799057	0.0461336	1.11921	0.0202116	0.0116692	1.27573	0.0305686	0.0176488	1.28194	0.0271542	0.0156775	1.40182	0.0234178	0.0135203	1.04071	0.0144402	0.00833705	1.18657	0.157479	1.11941
60S + EF1α + GAPDH + UBQ	0.217835	0.0754406	0.0102576	0.00910369	0.0212151	0.0282139	0.0136869	1	0.0754406	0.0435556	1.21641	0.0124774	0.00720384	1.08069	0.00983826	0.00568012	1.0979	0.023292	0.0134476	1.59255	0.0449322	0.0259416	0.867579	0.0118744	0.00685571	1.14252	0.24888	1.11996
Actin + EF1α + eIF-5A + GIIα + HIS + TUB	0.166596	0.0213971	0.0290919	0.0261167	0.0393772	0.0407641	0.0488865	1	0.0213971	0.0123536	1.15207	0.0335158	0.0193503	1.18864	0.0310432	0.0179228	1.22616	0.0482828	0.0278761	1.47568	0.0601548	0.0347304	0.922344	0.0450902	0.0260328	1.16082	0.193387	1.1202
Actin + EF1α + eIF-5A + GAPDH + TUB	0.175187	0.0112821	0.0191345	0.0313226	0.0332533	0.0429914	0.0400091	1	0.0112821	0.00651371	1.15499	0.0221001	0.0127595	1.17838	0.0369101	0.02131	1.19995	0.0399022	0.0230376	1.51128	0.064972	0.0375116	0.923333	0.0369417	0.0213283	1.16132	0.203448	1.12126
Actin + EF1α + HIS + RP + TUB	0.170343	0.0189347	0.0198034	0.0207985	0.0352746	0.0467263	0.0585321	1	0.0189347	0.0109319	1.15133	0.0228002	0.0131637	1.17457	0.0244294	0.0141043	1.24694	0.0439853	0.0253949	1.37832	0.0644037	0.0371835	0.829022	0.0485244	0.0280156	1.13003	0.192492	1.12214
60S + EF1α + GAPDH + GIIα + UBQ	0.190976	0.0575367	0.0189898	0.0163662	0.025071	0.0259932	0.00817177	1	0.0575367	0.0332188	1.16899	0.0221988	0.0128165	1.16572	0.0190784	0.0110149	1.15905	0.0290586	0.016777	1.5978	0.041532	0.0239785	0.96829	0.00791264	0.00456837	1.17664	0.22471	1.12328
EF1α + eIF-5A + GAPDH + HIS + RP + TUB	0.204811	0.0304662	0.0286608	0.0177474	0.0484906	0.0426684	0.0662061	1	0.0304662	0.0175897	1.22147	0.0350084	0.0202121	1.09219	0.0193836	0.0111911	1.12647	0.054623	0.0315366	1.56784	0.0668971	0.0386231	0.884174	0.0585377	0.0337968	1.14869	0.235264	1.12379
EF1α + eIF-5A + UBQ	0.264007	0.068947	0.0056954	0.0157799	0.0409453	0.032379	0.0464861	1	0.068947	0.0398066	1.16822	0.00665348	0.00384139	0.926275	0.0146165	0.00843883	0.916687	0.037534	0.0216703	1.52113	0.0492525	0.028436	0.722114	0.0335682	0.0193806	1.0424	0.275202	1.12427
EF1α + eIF-5A + GAPDH + GIIα + HIS + RP + TUB	0.187065	0.0240259	0.0154478	0.0118465	0.0435492	0.0388457	0.0523612	1	0.0240259	0.0138713	1.18605	0.0183219	0.0105781	1.15082	0.0136332	0.00787113	1.16628	0.0507907	0.029324	1.57467	0.0611693	0.0353161	0.95323	0.0499123	0.0288169	1.17184	0.219211	1.1246
EF1α + eIF-5A + RP + TUB	0.262458	0.0388789	0.0170971	0.0206676	0.0559821	0.0614531	0.0838517	1	0.0388789	0.0224467	1.23398	0.0210974	0.0121806	0.964034	0.0199242	0.0115033	1.01982	0.0570914	0.0329617	1.55057	0.0952871	0.055014	0.714626	0.0599226	0.0345963	1.0805	0.283587	1.1257
60S + EF1α + eIF-5A + GAPDH + GIIα + RP	0.180764	0.0453898	0.0162065	0.0122704	0.030038	0.0220536	0.0171584	1	0.0453898	0.0262058	1.19895	0.0194308	0.0112184	1.17112	0.0143701	0.00829659	1.14347	0.0343476	0.0198306	1.59362	0.035145	0.020291	1.01988	0.0174995	0.0101033	1.18784	0.214718	1.12703
EF1α + GIIα + HIS + TUB + UBQ	0.219339	0.0325228	0.0264756	0.00538607	0.0452724	0.0520307	0.0538483	1	0.0325228	0.0187771	1.16788	0.0309205	0.0178519	1.07181	0.00577283	0.00333294	1.14297	0.0517452	0.0298751	1.5373	0.079987	0.0461805	0.792318	0.042665	0.0246326	1.11871	0.245377	1.12765
Actin + EF1α + eIF-5A + GAPDH + GIIα + TUB	0.166027	0.00216529	0.026701	0.0354322	0.028555	0.0381091	0.0264512	1	0.00216529	0.00125013	1.12677	0.0300859	0.0173701	1.23694	0.0438273	0.0253037	1.23644	0.0353065	0.0203842	1.52821	0.0582386	0.0336241	1.00089	0.0264747	0.0152852	1.18821	0.197274	1.12924
Actin + EF1α + eIF-5A + RP + UBQ	0.18132	0.024951	0.0273728	0.0281265	0.0343651	0.0165919	0.0212592	1	0.024951	0.0144055	1.22359	0.033493	0.0193372	1.15541	0.0324975	0.0187625	1.14345	0.0392946	0.0226867	1.47247	0.0244311	0.0141053	0.861864	0.0183226	0.0105785	1.1428	0.207212	1.13304
Actin + EF1α + GIIα + HIS + RP + TUB	0.159434	0.0146144	0.0272554	0.0233416	0.0316791	0.0414042	0.042798	1	0.0146144	0.00843762	1.12379	0.0306293	0.0176839	1.23349	0.0287916	0.0166228	1.27668	0.0404442	0.0233505	1.4153	0.0585993	0.0338323	0.914808	0.039152	0.0226044	1.16068	0.185052	1.13445
Actin + EF1α + GAPDH + RP + TUB	0.163228	0.010184	0.0164922	0.0299579	0.02236	0.0440151	0.031478	1	0.010184	0.00587974	1.12096	0.0184871	0.0106735	1.23186	0.0369041	0.0213066	1.25943	0.0281609	0.0162587	1.43726	0.0632611	0.0365238	0.914228	0.0287781	0.016615	1.16062	0.189447	1.13529
Actin + EF1α + GAPDH + GIIα + UBQ	0.149124	0.0202246	0.0460789	0.0317769	0.0329991	0.0176309	0.0201383	1	0.0202246	0.0116767	1.04011	0.0479271	0.0276707	1.32739	0.0421803	0.0243528	1.26656	0.0417954	0.0241306	1.43353	0.0252745	0.0145922	1.06881	0.0215241	0.0124269	1.1894	0.177368	1.1364
60S + EF1α + GAPDH + GIIα + HIS + UBQ	0.178671	0.0720585	0.0101982	0.0107573	0.0316136	0.0223014	0.0113539	1	0.0720585	0.041603	1.18555	0.0120905	0.00698045	1.17758	0.0126675	0.00731359	1.18655	0.037511	0.021657	1.56982	0.0350093	0.0202126	0.981931	0.0111488	0.00643676	1.18357	0.21147	1.13757
Actin + EF1α + eIF-5A + GIIα + RP + UBQ	0.165586	0.0136761	0.0329645	0.0330227	0.0374182	0.0162735	0.0105206	1	0.0136761	0.00789592	1.18238	0.0389765	0.0225031	1.21689	0.0401851	0.0232009	1.18802	0.0444537	0.0256653	1.49561	0.0243388	0.014052	0.945238	0.00994447	0.00574144	1.17136	0.193961	1.13767
60S + EF1α + GAPDH + HIS + UBQ	0.196929	0.0876486	0.00994121	0.0231863	0.0309732	0.0232898	0.0213158	1	0.0876486	0.0506039	1.22732	0.0122011	0.00704431	1.11073	0.0257537	0.0148689	1.14146	0.0353547	0.020412	1.56006	0.0363333	0.0209771	0.901861	0.0192239	0.0110989	1.15691	0.227828	1.13771
EF1α + GAPDH + TUB + UBQ	0.249049	0.0234461	0.0159472	0.0226105	0.0341473	0.0584983	0.0431354	1	0.0234461	0.0135366	1.17575	0.01875	0.0108253	1.03336	0.0233648	0.0134897	1.09306	0.0373251	0.0215497	1.60032	0.0936161	0.0540493	0.763821	0.0329477	0.0190224	1.11105	0.276707	1.13868
Actin + EF1α + eIF-5A + GAPDH + HIS + TUB	0.166989	0.0267934	0.00815366	0.0202782	0.0383426	0.0381465	0.0477492	1	0.0267934	0.0154692	1.17442	0.00957579	0.00552858	1.18884	0.0241075	0.0139185	1.22213	0.0468596	0.0270544	1.49959	0.0572041	0.0330268	0.944659	0.0451067	0.0260423	1.17161	0.195645	1.14032
60S + Actin + EF1α + GAPDH + RP	0.141125	0.0436623	0.0176252	0.0218403	0.0113075	0.0165478	0.00549157	1	0.0436623	0.0252084	1.15279	0.0203181	0.0117307	1.27771	0.0279057	0.0161114	1.26492	0.0143031	0.00825791	1.43295	0.0237122	0.0136902	1.01319	0.005564	0.00321237	1.19026	0.167976	1.14157
Actin + EF1α + GAPDH + GIIα + RP + TUB	0.158564	0.00562955	0.02459	0.0345321	0.0210494	0.0392539	0.0203267	1	0.00562955	0.00325022	1.09901	0.0270247	0.0156027	1.28352	0.0443228	0.0255898	1.28735	0.0270978	0.0156449	1.46556	0.0575289	0.0332143	0.992717	0.0201786	0.0116501	1.18803	0.188378	1.14272
60S + Actin + EF1α + eIF-5A + GAPDH	0.152745	0.0525797	0.0174149	0.0245146	0.0224952	0.0146448	0.0178026	1	0.0525797	0.0303569	1.18741	0.0206786	0.0119388	1.22192	0.029955	0.0172945	1.20475	0.0271011	0.0156469	1.50635	0.0220602	0.0127364	1.02288	0.01821	0.0105135	1.19055	0.181851	1.14332
Actin + EF1α + eIF-5A + GAPDH + GIIα	0.140473	0.023899	0.021665	0.0296985	0.0160499	0.0211116	0.00548798	1	0.023899	0.0137981	1.02309	0.0221653	0.0127972	1.31674	0.0391053	0.0225774	1.22769	0.0197043	0.0113763	1.42827	0.030153	0.0174089	1.14889	0.00630508	0.00364024	1.19078	0.167273	1.14468
EF1α + GAPDH + GIIα + TUB + UBQ	0.214991	0.0110262	0.0244528	0.0280435	0.0336396	0.0501144	0.0267263	1	0.0110262	0.00636597	1.13735	0.0278113	0.0160568	1.12444	0.0315334	0.0182058	1.15461	0.0388407	0.0224247	1.60344	0.0803552	0.0463931	0.874025	0.0233595	0.0134866	1.14898	0.24702	1.14581
60S + EF1α + GIIα + TUB	0.232666	0.0427672	0.0313996	0.0356949	0.0550981	0.0625001	0.0519776	1	0.0427672	0.0246916	1.17877	0.0370129	0.0213694	1.04489	0.0372973	0.0215336	1.13797	0.0626997	0.0361997	1.56546	0.0978415	0.0564888	0.77949	0.040516	0.0233919	1.11776	0.260066	1.1476
Actin + EF1α + eIF-5A + HIS + RP + UBQ	0.171925	0.0338689	0.0173142	0.0158766	0.0373422	0.016151	0.0320219	1	0.0338689	0.0195542	1.23223	0.0213351	0.0123178	1.16949	0.0185676	0.01072	1.17393	0.043837	0.0253093	1.46748	0.0237013	0.013684	0.891861	0.0285591	0.0164886	1.15583	0.198716	1.15127
Actin + EF1α + eIF-5A + GIIα + HIS + RP + UBQ	0.160084	0.027007	0.0226403	0.0169084	0.0390319	0.0158018	0.0222906	1	0.027007	0.0155925	1.1953	0.027062	0.0156242	1.22039	0.0206349	0.0119135	1.20847	0.0471688	0.0272329	1.48792	0.0235119	0.0135746	0.960549	0.0214112	0.0123618	1.17877	0.188702	1.15153
60S + EF1α + UBQ	0.268686	0.0969608	0.0317115	0.0188026	0.025285	0.0363835	0.0379642	1	0.0969608	0.0559804	1.25056	0.0396573	0.0228962	0.952135	0.0179026	0.0103361	1.00972	0.0255307	0.0147402	1.53361	0.0557979	0.0322149	0.68887	0.0261524	0.0150991	1.07248	0.28816	1.15288
Actin + EF1α + GAPDH + HIS + RP + TUB	0.157583	0.0198442	0.0062612	0.0166594	0.0298092	0.0386864	0.0424528	1	0.0198442	0.0114571	1.14565	0.00717314	0.00414141	1.23374	0.0205533	0.0118664	1.27251	0.0379325	0.0219003	1.43826	0.055641	0.0321244	0.93699	0.0397779	0.0229658	1.17119	0.18456	1.15316
60S + EF1α + eIF-5A + GAPDH + GIIα + HIS + RP	0.171452	0.0588563	0.0205882	0.0177971	0.0357884	0.0198368	0.0292744	1	0.0588563	0.0339807	1.20942	0.0248999	0.014376	1.18081	0.0210149	0.012133	1.16914	0.0418417	0.0241573	1.57049	0.0311536	0.0179865	1.02488	0.0300028	0.0173222	1.19246	0.204449	1.15475
EF1α + GAPDH + HIS + TUB + UBQ	0.221728	0.0390844	0.00555351	0.011891	0.0414106	0.0487607	0.0529777	1	0.0390844	0.0225654	1.19517	0.00663737	0.00383209	1.07213	0.0127487	0.00736047	1.13832	0.0471384	0.0272154	1.56711	0.0764136	0.0441174	0.815344	0.0431951	0.0249387	1.13135	0.250851	1.15739
Actin + EF1α + eIF-5A + GAPDH + RP + UBQ	0.166948	0.0174776	0.0132766	0.0194914	0.0313107	0.013593	0.00924176	1	0.0174776	0.0100907	1.20533	0.0160027	0.00923914	1.21698	0.0237208	0.0136952	1.18405	0.0370733	0.0214043	1.51997	0.020661	0.0119286	0.968183	0.00894771	0.00516596	1.18242	0.197402	1.15814
EF1α + GAPDH + GIIα + HIS + TUB + UBQ	0.198449	0.0315151	0.0126433	0.00221771	0.0394321	0.0433593	0.0384298	1	0.0315151	0.0181952	1.1593	0.0146574	0.00846246	1.14312	0.00253511	0.00146365	1.18344	0.0466656	0.0269424	1.5752	0.0682994	0.0394327	0.902321	0.034676	0.0200202	1.16056	0.230313	1.15874
Actin + EF1α + GAPDH + GIIα + HIS + RP + TUB	0.153948	0.0183398	0.0145764	0.0180353	0.0281545	0.0353209	0.0318613	1	0.0183398	0.0105885	1.12282	0.0163667	0.00944935	1.27753	0.0230406	0.0133025	1.29472	0.036452	0.0210456	1.46234	0.0516512	0.0298208	1.00193	0.0319228	0.0184306	1.19322	0.183695	1.15934
Actin + EF1α + eIF-5A + GAPDH + GIIα + HIS + TUB	0.160177	0.0232202	0.0162658	0.0207006	0.0344059	0.0346048	0.0356331	1	0.0232202	0.0134062	1.14698	0.0186566	0.0107714	1.23761	0.0256191	0.0147912	1.25064	0.0430295	0.0248431	1.51566	0.0524491	0.0302815	1.00892	0.0359511	0.0207564	1.1933	0.19114	1.15981
EF1α + HIS + TUB + UBQ	0.259751	0.045058	0.0171292	0.00842174	0.0499558	0.061028	0.0765018	1	0.045058	0.0260143	1.21519	0.0208153	0.0120177	0.973325	0.00819709	0.00473259	1.07927	0.053916	0.0311284	1.51813	0.0926484	0.0534906	0.675872	0.0517054	0.0298522	1.07697	0.279743	1.1634
60S + EF1α + GIIα + HIS + TUB	0.209617	0.0615753	0.0159759	0.0131174	0.0553037	0.0518883	0.057555	1	0.0615753	0.0355505	1.19697	0.0191226	0.0110404	1.08102	0.0141802	0.00818692	1.17502	0.064983	0.0375179	1.53905	0.0798587	0.0461065	0.828304	0.047673	0.027524	1.13673	0.238278	1.16376
60S + Actin + EF1α + eIF-5A + GIIα + RP	0.158197	0.0325137	0.0265937	0.0336882	0.0236136	0.0159213	0.0153055	1	0.0325137	0.0187718	1.20744	0.0321102	0.0185389	1.22616	0.0413072	0.0238487	1.21563	0.0287055	0.0165731	1.49773	0.0238458	0.0137674	0.981269	0.0150188	0.00867111	1.18804	0.187944	1.1657
Actin + EF1α + GAPDH + GIIα + HIS + UBQ	0.143479	0.0422867	0.0311078	0.0113294	0.0319981	0.0168836	0.00155338	1	0.0422867	0.0244142	1.07573	0.0334635	0.0193202	1.31235	0.0148681	0.00858411	1.27785	0.040889	0.0236073	1.43466	0.0242222	0.0139847	1.06639	0.00165651	0.000956384	1.1945	0.171385	1.16699
Actin + EF1α + eIF-5A + GAPDH + HIS + RP + UBQ	0.161123	0.0316831	0.00894052	0.0142545	0.0341245	0.0135475	0.0222813	1	0.0316831	0.0182922	1.21522	0.0108647	0.00627276	1.22061	0.0173992	0.0100454	1.20493	0.0411176	0.0237392	1.50859	0.0204377	0.0117997	0.98045	0.0218456	0.0126126	1.1883	0.191463	1.16891
Actin + EF1α + GAPDH + GIIα + RP	0.14551	0.0150721	0.0199262	0.0282384	0.0173583	0.0205563	0.0107725	1	0.0150721	0.00870185	0.993065	0.019788	0.0114246	1.37665	0.0388744	0.0224441	1.28897	0.0223743	0.0129178	1.35841	0.0279239	0.0161219	1.13795	0.0122585	0.00707748	1.19251	0.173521	1.16891
60S + Actin + EF1α + eIF-5A + RP	0.172469	0.0431898	0.0217678	0.0300753	0.0254163	0.0159809	0.0271332	1	0.0431898	0.0249356	1.25477	0.0273136	0.0157695	1.16593	0.0350656	0.0202451	1.17552	0.0298774	0.0172497	1.47489	0.0235701	0.0136082	0.901424	0.0244585	0.0141211	1.16209	0.200424	1.16969
Actin + EF1α + eIF-5A + GAPDH + GIIα + HIS	0.134606	0.0443361	0.0111316	0.0202056	0.0240693	0.0202497	0.0143801	1	0.0443361	0.0255975	1.06121	0.011813	0.00682025	1.30372	0.0263425	0.0152089	1.24518	0.0299706	0.0173035	1.43026	0.0289623	0.0167214	1.13275	0.016289	0.00940446	1.19552	0.160924	1.17312
60S + Actin + EF1α + GAPDH + HIS + RP	0.13931	0.0604543	0.0133611	0.0211628	0.0205009	0.0153663	0.0153958	1	0.0604543	0.0349033	1.17203	0.0156597	0.00904111	1.27135	0.0269053	0.0155338	1.27629	0.0261652	0.0151065	1.43387	0.0220333	0.0127209	1.01991	0.0157023	0.00906575	1.19558	0.166556	1.17346
60S + Actin + EF1α + eIF-5A + GAPDH + HIS	0.148489	0.0674619	0.0115793	0.0246356	0.029084	0.0147126	0.0224471	1	0.0674619	0.0389492	1.20121	0.0139091	0.00803041	1.22487	0.0301753	0.0174217	1.22547	0.0356415	0.0205777	1.49474	0.0219915	0.0126968	1.02798	0.0230752	0.0133225	1.19571	0.17755	1.17426
60S + Actin + EF1α + eIF-5A + GIIα + HIS + RP	0.154089	0.0479198	0.0184763	0.0231861	0.0303439	0.0153527	0.0244951	1	0.0479198	0.0276665	1.2167	0.0224802	0.0129789	1.22809	0.0284746	0.0164398	1.23221	0.03739	0.0215871	1.48932	0.0228651	0.0132012	0.991573	0.0242886	0.0140231	1.19298	0.183826	1.17475
Actin + EF1α + eIF-5A + RP + TUB	0.196504	0.0237276	0.0199163	0.037446	0.036548	0.0443764	0.0552207	1	0.0237276	0.0136991	1.2199	0.024296	0.0140273	1.12392	0.0420864	0.0242986	1.17035	0.0427738	0.0246955	1.47909	0.0656368	0.0378954	0.81362	0.0449287	0.0259396	1.13448	0.22293	1.17964
Actin + EF1α + eIF-5A + GIIα + RP + TUB	0.177367	0.0139363	0.0274117	0.0405798	0.0326269	0.0394022	0.0395422	1	0.0139363	0.00804611	1.17938	0.0323287	0.018665	1.18919	0.0482573	0.0278614	1.21106	0.0395132	0.0228129	1.50112	0.0591475	0.0341489	0.900695	0.0356155	0.0205626	1.16358	0.206379	1.18006
60S + EF1α + GAPDH + GIIα + TUB	0.204779	0.0378822	0.0133123	0.0234529	0.0431543	0.0501327	0.0308002	1	0.0378822	0.0218713	1.16624	0.0155253	0.00896356	1.13451	0.0266077	0.0153619	1.18745	0.0512436	0.0295855	1.60604	0.080515	0.0464854	0.9141	0.0281545	0.016255	1.16806	0.239194	1.18013
60S + Actin + EF1α + eIF-5A + HIS + RP	0.16493	0.0572581	0.0160169	0.0249647	0.0324002	0.0154705	0.035163	1	0.0572581	0.033058	1.25796	0.0201485	0.0116328	1.17803	0.0294091	0.0169793	1.2009	0.0389094	0.0224644	1.46895	0.0227253	0.0131205	0.925498	0.0325433	0.0187889	1.17189	0.193279	1.18033
Actin + EF1α + GAPDH + GIIα + RP + UBQ	0.149009	0.010673	0.0296753	0.0273644	0.0345871	0.0165626	0.0106275	1	0.010673	0.00616207	1.10176	0.0326949	0.0188764	1.31343	0.0359413	0.0207507	1.263	0.0436836	0.0252207	1.46014	0.0241837	0.0139625	1.04219	0.0110759	0.00639465	1.19675	0.178327	1.18052
Actin + EF1α + GAPDH + GIIα + HIS + RP	0.137393	0.0377462	0.0105822	0.0165661	0.0212016	0.019301	0.0138843	1	0.0377462	0.0217928	1.0353	0.0109558	0.00632532	1.35306	0.0224149	0.0129412	1.2968	0.0274942	0.0158738	1.37183	0.0264776	0.0152869	1.12382	0.0156034	0.00900864	1.1968	0.164431	1.1808
Actin + EF1α + eIF-5A + GAPDH + GIIα + UBQ	0.156628	0.0180311	0.0311436	0.0278263	0.0320003	0.0151311	0.00592116	1	0.0180311	0.0104103	1.12949	0.0351763	0.0203091	1.26564	0.0352181	0.0203332	1.21274	0.038808	0.0224058	1.52246	0.0230365	0.0133001	1.05055	0.00622049	0.0035914	1.19681	0.187454	1.18088
Actin + EF1α + eIF-5A + GAPDH + GIIα + RP	0.139063	0.0142682	0.0101351	0.0261909	0.0215256	0.0175064	0.00695766	1	0.0142682	0.00823773	1.08695	0.0110163	0.00636028	1.30469	0.0341711	0.0197287	1.23062	0.0264898	0.0152939	1.45565	0.0254832	0.0147128	1.10697	0.00770192	0.00444671	1.19748	0.166525	1.18488
60S + EF1α + GAPDH + TUB	0.236339	0.0508782	0.00361593	0.014785	0.0582934	0.0584639	0.0488257	1	0.0508782	0.0293745	1.21317	0.00438674	0.00253268	1.04481	0.0154476	0.00891868	1.1324	0.0660114	0.0381117	1.60337	0.0937394	0.0541205	0.807813	0.039442	0.0227719	1.13359	0.267913	1.18594
60S + EF1α + GAPDH + GIIα + HIS + TUB	0.190409	0.0561559	0.00325978	0.0114779	0.0458085	0.043294	0.0406459	1	0.0561559	0.0324216	1.18344	0.00385775	0.00222727	1.15135	0.0132151	0.00762976	1.21096	0.0554721	0.0320268	1.57674	0.0682635	0.039412	0.936322	0.0380577	0.0219726	1.17647	0.22401	1.18617
Actin + EF1α + eIF-5A + GIIα + HIS + RP + TUB	0.170338	0.0130128	0.0171602	0.0238997	0.0380143	0.035599	0.0472453	1	0.0130128	0.00751292	1.19295	0.0204712	0.011819	1.19668	0.0286003	0.0165124	1.22885	0.0467137	0.0269702	1.49287	0.0531445	0.030683	0.921943	0.0435575	0.0251479	1.17221	0.199673	1.1894
60S + EF1α + GIIα + RP + UBQ	0.210071	0.0469715	0.0221824	0.0220351	0.0318911	0.0299099	0.0118071	1	0.0469715	0.027119	1.23538	0.0274036	0.0158215	1.11235	0.0245107	0.0141513	1.1311	0.0360722	0.0208263	1.56464	0.0467981	0.0270189	0.853276	0.0100747	0.00581663	1.14946	0.241467	1.19019
60S + EF1α + HIS + TUB	0.248497	0.079492	0.00389505	0.0188497	0.0720961	0.0607824	0.0814625	1	0.079492	0.0458948	1.25291	0.00488015	0.00281755	0.983562	0.0185399	0.010704	1.11743	0.0805624	0.0465128	1.51987	0.0923812	0.0533363	0.714333	0.0581914	0.0335968	1.09802	0.272854	1.19231
Actin + EF1α + eIF-5A + HIS + RP + TUB	0.184779	0.0180312	0.00954953	0.0225247	0.0416578	0.0391648	0.0610697	1	0.0180312	0.0104103	1.22948	0.011741	0.00677866	1.14307	0.0257472	0.0148652	1.19729	0.0498764	0.0287962	1.47329	0.057701	0.0333137	0.850431	0.0519356	0.029985	1.14893	0.212298	1.19269
60S + EF1α + GAPDH + HIS + TUB	0.21209	0.0680808	0.00921804	0.0190041	0.0566002	0.0486358	0.0561599	1	0.0680808	0.0393065	1.22498	0.0112919	0.00651939	1.08124	0.020548	0.0118634	1.17027	0.0662374	0.0382422	1.5687	0.076295	0.0440489	0.852251	0.0478623	0.0276333	1.14957	0.243813	1.19294
Actin + EF1α + eIF-5A + GAPDH + GIIα + RP + TUB	0.168384	0.0049263	0.0147579	0.0314996	0.0289303	0.0335798	0.0279585	1	0.0049263	0.0028442	1.17038	0.0172722	0.00997213	1.23811	0.0390001	0.0225167	1.23758	0.0358036	0.0206712	1.53819	0.0516521	0.0298214	0.988763	0.0276444	0.0159605	1.1955	0.201304	1.1955
60S + Actin + EF1α + eIF-5A + GAPDH + RP	0.159734	0.0379555	0.0122953	0.0221231	0.0215337	0.0132205	0.0127882	1	0.0379555	0.0219136	1.23091	0.0151343	0.00873781	1.22617	0.0271266	0.0156616	1.21159	0.0260899	0.015063	1.522	0.0201216	0.0116172	1.00499	0.0128519	0.00742006	1.19927	0.191565	1.19565
60S + EF1α + GIIα + HIS + RP + UBQ	0.19487	0.0615061	0.0140978	0.0079847	0.0371155	0.0253838	0.0250743	1	0.0615061	0.0355105	1.2416	0.0175038	0.0101058	1.13258	0.0090433	0.00522115	1.16288	0.043161	0.024919	1.54288	0.0391641	0.0226114	0.88401	0.022166	0.0127975	1.16066	0.226178	1.19593
60S + EF1α + eIF-5A + GIIα + UBQ	0.238431	0.0560623	0.0230603	0.0217169	0.0364382	0.0234028	0.0237401	1	0.0560623	0.0323676	1.27247	0.0293435	0.0169415	1.0637	0.0231004	0.013337	1.07726	0.0392533	0.0226629	1.64458	0.0384879	0.022221	0.861459	0.0204511	0.0118074	1.15325	0.274969	1.19656
60S + EF1α + eIF-5A + GIIα + HIS + UBQ	0.216833	0.0688297	0.0136969	0.0112513	0.041834	0.0206004	0.0313908	1	0.0688297	0.0397388	1.2725	0.0174294	0.0100628	1.09111	0.0122765	0.00708783	1.11654	0.0467094	0.0269677	1.60824	0.0331304	0.0191278	0.891021	0.0279699	0.0161484	1.16324	0.252228	1.19738
60S + EF1α + RP + UBQ	0.251132	0.0647128	0.0165572	0.0139647	0.029198	0.0331627	0.0256289	1	0.0647128	0.0373619	1.30341	0.0215809	0.0124597	1.01917	0.0142324	0.00821711	1.06491	0.0310933	0.0179517	1.55141	0.0514491	0.0297041	0.740857	0.0189873	0.0109623	1.11329	0.279584	1.19805
EF1α + GIIα + RP + TUB + UBQ	0.234757	0.0182643	0.0242589	0.0335703	0.0401479	0.0529365	0.0429509	1	0.0182643	0.0105449	1.20134	0.0291433	0.0168259	1.07252	0.0360049	0.0207874	1.1263	0.0452188	0.0261071	1.5695	0.0830837	0.0479684	0.77014	0.0330782	0.0190977	1.1233	0.263702	1.19953
Actin + EF1α + eIF-5A + GAPDH + GIIα + HIS + RP + TUB	0.163252	0.015538	0.00733286	0.0194509	0.03414	0.0309519	0.0369275	1	0.015538	0.00897086	1.18326	0.00867671	0.0050095	1.23869	0.0240936	0.0139105	1.24997	0.0426741	0.0246379	1.52603	0.0472334	0.0272702	0.997336	0.0368291	0.0212633	1.19921	0.195774	1.20062
EF1α + eIF-5A + TUB	0.286999	0.0498791	0.0137189	0.0256027	0.07134	0.0789465	0.100504	1	0.0498791	0.0287977	1.16345	0.0159612	0.00921521	0.885014	0.0226588	0.0130821	0.954546	0.0680973	0.039316	1.53476	0.121164	0.0699542	0.657319	0.0660629	0.0381414	1.03252	0.296331	1.20133
Actin + EF1α + eIF-5A + GAPDH + RP + TUB	0.178289	0.0114896	0.00637429	0.027518	0.030843	0.036697	0.0385815	1	0.0114896	0.00663355	1.20241	0.00766453	0.00442512	1.18928	0.0327266	0.0188947	1.2072	0.0372336	0.0214968	1.52561	0.0559851	0.032323	0.922596	0.0355951	0.0205509	1.17452	0.209403	1.2019
Actin + EF1α + eIF-5A + GAPDH + GIIα + HIS + UBQ	0.151725	0.0364527	0.020635	0.0141475	0.0341556	0.0150798	0.0105216	1	0.0364527	0.021046	1.14913	0.0237123	0.0136903	1.26205	0.0178547	0.0103084	1.22977	0.0420035	0.0242507	1.51055	0.0227788	0.0131514	1.05129	0.0110613	0.00638625	1.20047	0.18214	1.20279
Actin + EF1α + GAPDH + GIIα + HIS + RP + UBQ	0.145318	0.0308404	0.019693	0.0112348	0.0343375	0.0156496	0.0106193	1	0.0308404	0.0178057	1.125	0.0221546	0.012791	1.30285	0.0146373	0.00845084	1.27335	0.0437237	0.0252439	1.45748	0.022809	0.0131688	1.04416	0.0110883	0.00640181	1.20047	0.17445	1.20284
60S + EF1α + HIS + RP + UBQ	0.223593	0.07622	0.0146345	0.0178156	0.037042	0.0270124	0.0373414	1	0.07622	0.0440057	1.29737	0.0189863	0.0109618	1.06	0.0188846	0.010903	1.11425	0.0412741	0.0238296	1.52808	0.0412771	0.0238313	0.795187	0.0296934	0.0171435	1.13248	0.253215	1.20452
60S + EF1α + GAPDH + GIIα + RP + UBQ	0.190884	0.0419194	0.00998017	0.0140488	0.0289599	0.025618	0.00450927	1	0.0419194	0.0242022	1.21499	0.0121258	0.00700084	1.17904	0.0165642	0.00956332	1.17332	0.0339794	0.019618	1.59875	0.0409568	0.0236464	0.960151	0.00432958	0.00249968	1.18771	0.226714	1.20595
60S + EF1α + eIF-5A + GAPDH + GIIα + HIS + UBQ	0.19881	0.0625292	0.00681764	0.0117184	0.0373684	0.0179183	0.0203587	1	0.0625292	0.0361013	1.24928	0.00851711	0.00491735	1.15022	0.0134788	0.00778199	1.15429	0.043134	0.0249034	1.63188	0.0292404	0.016882	0.97969	0.0199452	0.0115154	1.19423	0.237424	1.20598
Actin + EF1α + eIF-5A + GAPDH + GIIα + HIS + RP	0.135943	0.0326161	0.00638524	0.0187023	0.0271468	0.0170764	0.0202624	1	0.0326161	0.0188309	1.11213	0.00710119	0.00409988	1.29551	0.0242292	0.0139887	1.24538	0.0338082	0.0195192	1.45363	0.0248228	0.0143315	1.09967	0.022282	0.0128645	1.20105	0.163274	1.20633
60S + EF1α + eIF-5A + GAPDH + GIIα + UBQ	0.2134	0.049345	0.00964492	0.0138419	0.032272	0.0199474	0.00947371	1	0.049345	0.0284893	1.24534	0.0120112	0.00693468	1.13595	0.0157238	0.00907813	1.1266	0.0363577	0.0209911	1.66661	0.0332444	0.0191937	0.967757	0.00916825	0.00529329	1.19038	0.254026	1.20675
60S + EF1α + GAPDH + GIIα + HIS + RP + UBQ	0.180786	0.0564865	0.00895451	0.00945721	0.0336433	0.0222538	0.0176929	1	0.0564865	0.0326125	1.2232	0.0109532	0.00632382	1.18755	0.0112309	0.00648418	1.19522	0.0402112	0.023216	1.57481	0.0350454	0.0202335	0.973118	0.0172173	0.00994041	1.19232	0.215554	1.20767
EF1α + GIIα + HIS + RP + TUB + UBQ	0.215357	0.0212701	0.0125037	0.00598861	0.0446694	0.0455864	0.0520605	1	0.0212701	0.0122803	1.21371	0.0151758	0.00876177	1.09914	0.00658231	0.0038003	1.15951	0.0517947	0.0299037	1.54771	0.0705547	0.0407348	0.812293	0.0422884	0.0244152	1.13873	0.245232	1.20778
Actin + EF1α + eIF-5A + GAPDH + HIS + RP + TUB	0.171024	0.0176754	0.00211071	0.0188062	0.0362574	0.0332997	0.0468886	1	0.0176754	0.0102049	1.21294	0.00256016	0.00147811	1.1969	0.0225091	0.0129957	1.22539	0.0444295	0.0256514	1.51362	0.0504031	0.0291002	0.941073	0.0441256	0.0254759	1.18165	0.202091	1.20778
EF1α + eIF-5A + GIIα + TUB + UBQ	0.262252	0.0205366	0.0269898	0.032759	0.0462336	0.0493961	0.0507384	1	0.0205366	0.0118568	1.2378	0.033408	0.0192881	1.02589	0.0336071	0.0194031	1.07306	0.0496116	0.0286433	1.65013	0.08151	0.0470598	0.777828	0.0394657	0.0227855	1.12745	0.295676	1.20906
EF1α + eIF-5A + GIIα + HIS + TUB + UBQ	0.236689	0.0287519	0.0147036	0.00857539	0.0501649	0.0429489	0.0571629	1	0.0287519	0.0165999	1.24418	0.0182939	0.010562	1.05909	0.00908211	0.00524356	1.11357	0.0558623	0.0322521	1.61358	0.0693014	0.0400112	0.818953	0.0468137	0.0270279	1.14156	0.270196	1.21147
EF1α + HIS + RP + TUB + UBQ	0.247479	0.0300521	0.00199011	0.00634233	0.0470742	0.0513648	0.0691583	1	0.0300521	0.0173506	1.26277	0.00251305	0.00145091	1.02276	0.00648672	0.00374511	1.11073	0.0522868	0.0301878	1.53436	0.078812	0.0455021	0.718844	0.049714	0.0287024	1.10824	0.274267	1.21178
60S + EF1α + eIF-5A + HIS + UBQ	0.252256	0.0852802	0.011546	0.0198726	0.0444522	0.0212788	0.0458514	1	0.0852802	0.0492366	1.33605	0.0154261	0.00890624	1.01351	0.020141	0.0116284	1.06113	0.0471697	0.0272334	1.60592	0.0341721	0.0197293	0.802758	0.0368076	0.0212509	1.13656	0.286704	1.21385
60S + Actin + EF1α + eIF-5A + GAPDH + HIS + RP	0.155258	0.0525488	0.0130508	0.0222489	0.0283533	0.0130584	0.0238015	1	0.0525488	0.0303391	1.23701	0.0161441	0.00932077	1.22825	0.0273273	0.0157774	1.22862	0.0348354	0.0201122	1.50991	0.019717	0.0113836	1.01204	0.0240881	0.0139072	1.20264	0.186719	1.21584
Actin + EF1α + GAPDH + GIIα + HIS	0.147706	0.0528078	0.0216041	0.0179755	0.0155991	0.0227425	0.00313851	1	0.0528078	0.0304886	0.964786	0.0208434	0.0120339	1.37515	0.024719	0.0142715	1.307	0.0203879	0.011771	1.3298	0.030243	0.0174608	1.16952	0.00367056	0.0021192	1.19104	0.175924	1.21668
Actin + EF1α + eIF-5A + GAPDH + GIIα + RP + UBQ	0.159808	0.0106919	0.0195357	0.024849	0.0343808	0.0138417	0.00456507	1	0.0106919	0.00617295	1.17285	0.0229124	0.0132285	1.2628	0.0313792	0.0181168	1.21736	0.0418537	0.0241642	1.53338	0.0212246	0.012254	1.03067	0.00470508	0.00271648	1.20284	0.192223	1.21705
60S + Actin + EF1α + GIIα + UBQ	0.168404	0.0420589	0.0651666	0.0397749	0.021642	0.0169344	0.0236204	1	0.0420589	0.0242827	1.18036	0.0769201	0.0444098	1.23197	0.0490016	0.0282911	1.24762	0.0270011	0.0155891	1.48326	0.0251181	0.0145019	0.924749	0.0218429	0.012611	1.17799	0.198378	1.21847
60S + EF1α + GAPDH + HIS + RP + UBQ	0.19751	0.0669661	0.0167818	0.0189703	0.0326616	0.0231101	0.0250313	1	0.0669661	0.0386629	1.26587	0.0212436	0.012265	1.13283	0.02149	0.0124073	1.15881	0.0378484	0.0218518	1.56769	0.0362295	0.0209171	0.9053	0.0226608	0.0130832	1.17175	0.231432	1.21989
60S + EF1α + GAPDH + RP + UBQ	0.21365	0.053463	0.0121795	0.00651707	0.025801	0.027406	0.0100099	1	0.053463	0.0308669	1.2643	0.0153986	0.0088904	1.11242	0.00724969	0.00418561	1.12643	0.029063	0.0167795	1.59498	0.043712	0.0252371	0.878041	0.00878914	0.00507441	1.1627	0.248409	1.22009
60S + Actin + EF1α + GIIα + HIS + UBQ	0.162146	0.0595374	0.0472701	0.0180991	0.0272541	0.0156594	0.0140017	1	0.0595374	0.0343739	1.19487	0.0564816	0.0326097	1.23288	0.022314	0.012883	1.26175	0.0343878	0.0198538	1.47569	0.0231085	0.0133417	0.945006	0.0132317	0.00763933	1.18503	0.192148	1.22018
EF1α + GAPDH + GIIα + RP + TUB + UBQ	0.210528	0.00772112	0.0106212	0.0236656	0.0355343	0.044306	0.0300781	1	0.00772112	0.00445779	1.18707	0.0126081	0.00727928	1.14375	0.0270676	0.0156275	1.1692	0.0415469	0.0239871	1.60282	0.0710145	0.0410003	0.881418	0.0265114	0.0153063	1.16404	0.245063	1.22142
60S + EF1α + eIF-5A + GAPDH + HIS + UBQ	0.220745	0.0743071	0.0137866	0.0203886	0.0383806	0.0180177	0.030045	1	0.0743071	0.0429012	1.2973	0.0178854	0.0103261	1.09132	0.0222505	0.0128463	1.11261	0.0427026	0.0246544	1.63407	0.0294421	0.0169984	0.91243	0.027414	0.0158275	1.17462	0.259292	1.22287
EF1α + GAPDH + GIIα + HIS + RP + TUB + UBQ	0.197471	0.0216136	0.00252645	0.00329607	0.0399302	0.0391861	0.0403713	1	0.0216136	0.0124786	1.19955	0.0030306	0.00174972	1.15737	0.00381477	0.00220246	1.19218	0.0476039	0.0274842	1.57888	0.0618701	0.0357207	0.904865	0.0365306	0.021091	1.17214	0.231464	1.22311
EF1α + eIF-5A + GAPDH + GIIα + HIS + TUB + UBQ	0.215117	0.0276632	0.00508472	0.00637111	0.0443704	0.0367563	0.0434508	1	0.0276632	0.0159714	1.22531	0.00623036	0.0035971	1.12114	0.00714287	0.00412394	1.15156	0.051095	0.0294997	1.63632	0.0601451	0.0347248	0.911156	0.0395904	0.0228575	1.17425	0.2526	1.22317
EF1α + eIF-5A + GAPDH + GIIα + TUB + UBQ	0.232537	0.0125668	0.0133302	0.0229679	0.0401945	0.041144	0.0346259	1	0.0125668	0.00725542	1.21698	0.0162226	0.00936614	1.10215	0.0253142	0.0146152	1.12292	0.0451351	0.0260588	1.67116	0.0687581	0.0396975	0.88864	0.03077	0.017765	1.16698	0.271365	1.22457
60S + Actin + EF1α + UBQ	0.188316	0.0560474	0.0657552	0.0352286	0.0143645	0.01691	0.03286	1	0.0560474	0.032359	1.23119	0.0809574	0.0467408	1.15803	0.0407959	0.0235535	1.20397	0.0172944	0.00998492	1.45142	0.0245435	0.0141702	0.819324	0.026923	0.015544	1.14399	0.215432	1.22529
60S + Actin + EF1α + HIS + UBQ	0.176554	0.0722408	0.0444767	0.0163486	0.0243445	0.015545	0.0250368	1	0.0722408	0.0417083	1.23883	0.0550991	0.0318115	1.17358	0.0191865	0.0110773	1.22898	0.0299189	0.0172737	1.44871	0.0225202	0.0130021	0.861478	0.0215687	0.0124527	1.1586	0.204556	1.22863
60S + EF1α + eIF-5A + GAPDH + UBQ	0.243579	0.0625712	0.0086062	0.00497002	0.0319846	0.0204658	0.0201673	1	0.0625712	0.0361255	1.30217	0.0112067	0.00647019	1.06373	0.00528674	0.0030523	1.07278	0.0343124	0.0198103	1.67642	0.0343094	0.0198085	0.886394	0.0178762	0.0103208	1.16691	0.284236	1.2287
Actin + EF1α + TUB + UBQ	0.219654	0.0199188	0.0691254	0.0484029	0.0252669	0.0516359	0.0454409	1	0.0199188	0.0115001	1.18926	0.0822082	0.0474629	1.1067	0.0535674	0.0309272	1.19762	0.0302601	0.0174707	1.45724	0.0752459	0.0434432	0.720606	0.032745	0.0189053	1.1119	0.244234	1.23021
Actin + EF1α + GIIα + TUB + UBQ	0.192959	0.00906749	0.0683154	0.0502886	0.0281345	0.0443341	0.0276799	1	0.00906749	0.00523512	1.14793	0.0784212	0.0452765	1.18792	0.0597391	0.0344904	1.24215	0.0349473	0.0201768	1.48767	0.0659545	0.0380789	0.834184	0.0230902	0.0133311	1.14998	0.221899	1.23149
EF1α + GAPDH + RP + TUB + UBQ	0.237744	0.0183286	0.00417841	0.01793	0.0350716	0.0497539	0.0424346	1	0.0183286	0.010582	1.22964	0.00513793	0.00296639	1.07269	0.0192333	0.0111044	1.12188	0.039346	0.0227164	1.60018	0.0796152	0.0459659	0.792658	0.0336361	0.0194198	1.13617	0.270118	1.23173
Actin + EF1α + eIF-5A + GAPDH + GIIα + HIS + RP + UBQ	0.15551	0.0271612	0.0126349	0.0137004	0.0360675	0.0136483	0.0162116	1	0.0271612	0.0156815	1.18527	0.0149757	0.00864623	1.26015	0.0172646	0.00996775	1.23184	0.0444294	0.0256513	1.52166	0.020768	0.0119904	1.03393	0.0167616	0.00967734	1.20548	0.187464	1.23285
EF1α + GAPDH + HIS + RP + TUB + UBQ	0.217518	0.0266942	0.00857306	0.00941126	0.0407994	0.0429054	0.052053	1	0.0266942	0.0154119	1.23754	0.0106095	0.00612541	1.09945	0.0103472	0.00597396	1.15561	0.047148	0.0272209	1.57277	0.0674803	0.0389598	0.831975	0.0433068	0.0250032	1.14956	0.250049	1.23339
Actin + EF1α + GIIα + HIS + TUB + UBQ	0.182328	0.0192101	0.0493846	0.0225523	0.0342719	0.0389402	0.0349252	1	0.0192101	0.011091	1.16808	0.0576853	0.0333046	1.19651	0.0269841	0.0155793	1.25796	0.0431127	0.0248911	1.48018	0.0576383	0.0332775	0.868	0.0303151	0.0175024	1.16179	0.211827	1.23473
EF1α + eIF-5A + GAPDH + HIS + TUB + UBQ	0.240101	0.0341764	0.0074575	0.0109926	0.0471315	0.0402188	0.0564545	1	0.0341764	0.0197318	1.26854	0.00946015	0.00546182	1.05936	0.0116451	0.0067233	1.10981	0.0523068	0.0301993	1.63966	0.0659453	0.0380736	0.838752	0.0473513	0.0273383	1.15269	0.276762	1.23862
Actin + EF1α + HIS + TUB + UBQ	0.201549	0.0236047	0.0462618	0.0170722	0.0341903	0.0437643	0.0500591	1	0.0236047	0.0136282	1.20587	0.0557858	0.032208	1.13241	0.0193327	0.0111617	1.22491	0.0418801	0.0241795	1.45446	0.0636536	0.0367504	0.77833	0.0389625	0.022495	1.13266	0.228288	1.23932
60S + EF1α + GIIα + HIS + RP + TUB	0.207686	0.04517	0.00537866	0.0126322	0.0484596	0.0456218	0.0541493	1	0.04517	0.0260789	1.23923	0.00666542	0.00384828	1.10727	0.0139872	0.00807554	1.18663	0.0575038	0.0331998	1.54955	0.0706931	0.0408147	0.843086	0.0456525	0.0263575	1.15429	0.239731	1.2396
60S + Actin + EF1α + GAPDH + HIS + UBQ	0.162236	0.0648305	0.0270875	0.0142869	0.0222723	0.0129676	0.0103759	1	0.0648305	0.0374299	1.2176	0.0329818	0.0190421	1.23299	0.0176156	0.0101704	1.25737	0.0280045	0.0161684	1.49946	0.0194444	0.0112262	0.967749	0.0100413	0.00579734	1.19586	0.194012	1.23967
60S + EF1α + GIIα + RP + TUB	0.225168	0.0279322	0.0140498	0.0296518	0.0455198	0.053073	0.0463752	1	0.0279322	0.0161267	1.23223	0.0173127	0.00999548	1.08244	0.0320962	0.0185308	1.15857	0.0527381	0.0304483	1.57251	0.0834577	0.0481843	0.805708	0.0373649	0.0215726	1.14191	0.257121	1.24004
60S + Actin + EF1α + GAPDH + UBQ	0.168567	0.0486115	0.0401611	0.0232549	0.0145314	0.013796	0.0200261	1	0.0486115	0.0280659	1.20711	0.0484791	0.0279894	1.23182	0.0286458	0.0165387	1.24253	0.0180556	0.0104244	1.51208	0.0208606	0.0120439	0.951568	0.0190562	0.0110021	1.19085	0.200738	1.24197
60S + EF1α + eIF-5A + GIIα + HIS + TUB	0.228747	0.0524323	0.00608895	0.0162106	0.0573853	0.0427246	0.060123	1	0.0524323	0.0302718	1.27018	0.00773408	0.00446527	1.06683	0.0172939	0.00998464	1.13965	0.0653991	0.0377582	1.6153	0.069013	0.0398447	0.84994	0.051101	0.0295032	1.15698	0.264656	1.24202
EF1α + eIF-5A + GAPDH + TUB + UBQ	0.266793	0.0232734	0.00693507	0.0163267	0.0424917	0.0461221	0.0491328	1	0.0232734	0.0134369	1.26686	0.00878575	0.00507246	1.02601	0.0167514	0.00967141	1.06882	0.0454158	0.0262209	1.68233	0.0775928	0.0447982	0.800508	0.0393312	0.0227079	1.14075	0.304346	1.24351
Actin + EF1α + GAPDH + GIIα + HIS + TUB + UBQ	0.171817	0.0222804	0.0335531	0.016466	0.031125	0.0332155	0.0232851	1	0.0222804	0.0128636	1.16043	0.0389361	0.0224798	1.24461	0.0204937	0.0118321	1.27842	0.0397908	0.0229733	1.51962	0.0504748	0.0291416	0.957833	0.0223032	0.0128768	1.19349	0.205061	1.24525
Actin + EF1α + GAPDH + GIIα + TUB + UBQ	0.179109	0.00263742	0.0467434	0.0376478	0.0257552	0.0367998	0.0129439	1	0.00263742	0.00152271	1.14236	0.0533975	0.0308291	1.24523	0.0468801	0.0270662	1.26856	0.0326721	0.0188632	1.53284	0.0564083	0.0325673	0.942095	0.0121944	0.00704043	1.18851	0.212873	1.24689
60S + EF1α + eIF-5A + GAPDH + GIIα + HIS + TUB	0.208287	0.0486993	0.00359491	0.0141309	0.0492251	0.0366067	0.0454092	1	0.0486993	0.0281166	1.2473	0.00448393	0.0025888	1.12816	0.015942	0.00920411	1.17456	0.057818	0.0333813	1.63784	0.0599558	0.0346155	0.940596	0.0427117	0.0246596	1.18808	0.24746	1.24727
60S + EF1α + eIF-5A + GIIα + TUB	0.252358	0.0368744	0.0162631	0.0303217	0.0566174	0.0492177	0.0553519	1	0.0368744	0.0212895	1.26939	0.0206443	0.011919	1.03524	0.0313903	0.0181232	1.10384	0.0624967	0.0360825	1.65301	0.0813575	0.0469718	0.81367	0.0450382	0.0260028	1.14586	0.289167	1.24782
60S + EF1α + GAPDH + GIIα + HIS + RP + TUB	0.19086	0.0427881	0.00566362	0.0110448	0.0417321	0.0392587	0.0413767	1	0.0427881	0.0247037	1.22119	0.00691635	0.00399316	1.1647	0.0128639	0.00742698	1.21598	0.0507453	0.0292978	1.58048	0.0620477	0.0358232	0.934148	0.038652	0.0223157	1.18608	0.226376	1.2482
EF1α + RP + TUB + UBQ	0.280325	0.0335242	0.0142079	0.0285687	0.0413515	0.0619449	0.0628094	1	0.0335242	0.0193552	1.25887	0.017886	0.0103265	0.973922	0.0278237	0.016064	1.05954	0.0438135	0.0252958	1.55796	0.0965075	0.0557186	0.652161	0.0409619	0.0236493	1.08374	0.3038	1.25029
60S + EF1α + GAPDH + GIIα + RP + TUB	0.202448	0.0255345	0.00148586	0.0205193	0.0378219	0.0444736	0.0316822	1	0.0255345	0.0147424	1.21244	0.00180151	0.0010401	1.1525	0.0236484	0.0136534	1.19688	0.0452683	0.0261357	1.60526	0.0713918	0.0412181	0.915094	0.0289922	0.0167386	1.18036	0.238962	1.25199
60S + EF1α + HIS + RP + TUB	0.238951	0.056463	0.0095732	0.016061	0.0586079	0.0513694	0.0720452	1	0.056463	0.0325989	1.29465	0.012394	0.00715566	1.03175	0.0165709	0.00956723	1.14214	0.0669382	0.0386468	1.53636	0.0789218	0.0455655	0.751617	0.0541504	0.0312637	1.12609	0.26908	1.25328
60S + EF1α + eIF-5A + GAPDH + GIIα + TUB	0.224223	0.0329471	0.00390987	0.0212966	0.0468979	0.0410502	0.0377459	1	0.0329471	0.019022	1.24284	0.00485932	0.00280553	1.11048	0.0236495	0.013654	1.14953	0.0539103	0.0311251	1.67351	0.0686977	0.0396626	0.922529	0.0348217	0.0201043	1.18315	0.265288	1.25382
Actin + EF1α + GAPDH + HIS + TUB + UBQ	0.182004	0.0243645	0.0282983	0.0119587	0.030107	0.0362256	0.0335375	1	0.0243645	0.0140669	1.19042	0.0336867	0.019449	1.19669	0.0143109	0.00826242	1.25376	0.037747	0.0217932	1.50418	0.0544896	0.0314596	0.889016	0.0298154	0.0172139	1.17234	0.213372	1.25603
Actin + EF1α + GAPDH + TUB + UBQ	0.192627	0.00631935	0.0430736	0.0335852	0.0223919	0.0410579	0.0243004	1	0.00631935	0.00364848	1.17411	0.0505732	0.0291985	1.18789	0.0398953	0.0230336	1.23732	0.0277059	0.015996	1.5168	0.0622766	0.0359554	0.858552	0.0208632	0.0120454	1.16245	0.223919	1.25757
60S + EF1α + eIF-5A + GIIα + HIS + RP + UBQ	0.214369	0.0538186	0.0106139	0.010721	0.0419056	0.020369	0.0320679	1	0.0538186	0.0310722	1.29964	0.0137943	0.00796414	1.11237	0.0119258	0.00688535	1.13446	0.0475405	0.0274475	1.60771	0.0327473	0.0189067	0.895323	0.0287111	0.0165764	1.17492	0.251866	1.25887
60S + EF1α + eIF-5A + GAPDH + GIIα + HIS + RP + UBQ	0.198403	0.0500958	0.0109434	0.0108926	0.0381252	0.0181725	0.02404	1	0.0500958	0.0289228	1.2755	0.0139583	0.00805883	1.16208	0.012658	0.0073081	1.1656	0.0444387	0.0256567	1.62838	0.0295918	0.0170848	0.972217	0.0233721	0.0134939	1.20063	0.238209	1.25935
60S + Actin + EF1α + GAPDH + GIIα	0.14278	0.0498206	0.036898	0.0308428	0.0081397	0.0171906	0.0198609	1	0.0498206	0.0287639	1.06613	0.0393382	0.0227119	1.339	0.0412987	0.0238438	1.30149	0.0105937	0.0061163	1.43547	0.0246766	0.0142471	1.11743	0.0221932	0.0128133	1.20992	0.172753	1.25953
60S + EF1α + GAPDH + HIS + RP + TUB	0.209926	0.0506123	0.0172465	0.0163156	0.0484949	0.0429638	0.0537267	1	0.0506123	0.029221	1.26361	0.0217928	0.0125821	1.1075	0.0180696	0.0104325	1.18266	0.057353	0.0331128	1.5745	0.0676465	0.0390557	0.863425	0.046389	0.0267827	1.16528	0.244623	1.26484
EF1α + TUB + UBQ	0.308498	0.0413133	0.0383477	0.0380744	0.0432639	0.078022	0.0742371	1	0.0413133	0.0238522	1.19552	0.0458456	0.0264689	0.897297	0.034164	0.0197246	1.00411	0.0434417	0.0250811	1.54455	0.120509	0.069576	0.581785	0.04319	0.0249358	1.03721	0.319977	1.2651
60S + Actin + EF1α + GIIα + HIS + TUB	0.175515	0.0438709	0.0412917	0.0263942	0.0388037	0.0385373	0.038924	1	0.0438709	0.0253289	1.19241	0.0492367	0.0284268	1.20539	0.0318153	0.0183686	1.28738	0.0499551	0.0288416	1.48192	0.0571093	0.0329721	0.900927	0.0350677	0.0202463	1.17801	0.206758	1.26618
60S + EF1α + eIF-5A + GAPDH + GIIα + RP + UBQ	0.210399	0.037263	0.00797354	0.0127365	0.0341395	0.0202531	0.0129017	1	0.037263	0.0215138	1.27564	0.0101714	0.00587245	1.15126	0.014663	0.0084657	1.14305	0.0390231	0.02253	1.65734	0.0335663	0.0193795	0.960842	0.0123965	0.0071571	1.19802	0.252063	1.26645
60S + EF1α + eIF-5A + GIIα + RP + UBQ	0.231378	0.04131	0.0133569	0.0190317	0.0377333	0.023042	0.0218474	1	0.04131	0.0238504	1.30391	0.0174161	0.0100552	1.09236	0.0207895	0.0120028	1.10387	0.0416525	0.0240481	1.63759	0.0377334	0.0217854	0.871007	0.0190293	0.0109866	1.16812	0.270278	1.26672
EF1α + eIF-5A + HIS + TUB + UBQ	0.275247	0.0389135	0.00521566	0.00913116	0.0550953	0.0483993	0.0758646	1	0.0389135	0.0224667	1.30081	0.00678461	0.00391709	0.97816	0.00893174	0.00515674	1.05815	0.0582992	0.0336591	1.61295	0.0780657	0.0450712	0.725966	0.0550752	0.0317977	1.11267	0.30626	1.26779
60S + Actin + EF1α + GAPDH + GIIα + HIS	0.138249	0.0667322	0.0241247	0.0195796	0.0182835	0.0163315	0.00447084	1	0.0667322	0.0385279	1.09785	0.0264852	0.0152912	1.32161	0.0258767	0.0149399	1.30681	0.023893	0.0137946	1.43581	0.023449	0.0135383	1.10631	0.00494615	0.00285566	1.2114	0.167474	1.26839
60S + EF1α + eIF-5A + GAPDH + HIS + TUB	0.232269	0.0578978	0.015033	0.0190655	0.0577468	0.0400003	0.0590656	1	0.0578978	0.0334273	1.29509	0.0194691	0.0112405	1.06703	0.0203434	0.0117452	1.13581	0.0655897	0.0378682	1.64127	0.0656513	0.0379038	0.870399	0.0514107	0.029682	1.16827	0.271352	1.26881
EF1α + eIF-5A + GIIα + HIS + RP + TUB + UBQ	0.231004	0.0199977	0.00441661	0.00886866	0.0487169	0.0385124	0.055111	1	0.0199977	0.0115457	1.27439	0.00562851	0.00324962	1.08402	0.00961384	0.00555056	1.13154	0.0551251	0.0318265	1.61174	0.0620721	0.0358373	0.832655	0.0458884	0.0264937	1.15573	0.266978	1.26905
60S + Actin + EF1α + eIF-5A + GIIα + HIS + UBQ	0.178694	0.0516423	0.0346412	0.0196412	0.0330308	0.0132683	0.0198481	1	0.0516423	0.0298157	1.25734	0.0435558	0.0251469	1.19632	0.0234972	0.0135661	1.21661	0.0401857	0.0232012	1.54758	0.0205337	0.0118552	0.947947	0.0188149	0.0108628	1.1943	0.213414	1.26991
60S + Actin + EF1α + GAPDH + GIIα + HIS + TUB	0.16609	0.0428716	0.0265369	0.0207531	0.0331887	0.0329139	0.0259507	1	0.0428716	0.0247519	1.18119	0.0313453	0.0180972	1.25252	0.0259936	0.0150074	1.30394	0.043276	0.0249854	1.52115	0.0500669	0.0289061	0.988848	0.0256613	0.0148156	1.20794	0.200627	1.26995
60S + Actin + EF1α + GIIα + TUB	0.184377	0.0224651	0.0584225	0.0485056	0.0348951	0.0439427	0.0342599	1	0.0224651	0.0129702	1.17711	0.0687695	0.0397041	1.19895	0.0581557	0.0335762	1.27773	0.0445864	0.025742	1.49051	0.0654969	0.0378146	0.872739	0.0299	0.0172628	1.1695	0.21563	1.27155
60S + EF1α + GAPDH + RP + TUB	0.228253	0.0341834	0.0113184	0.0130096	0.0465435	0.0499267	0.0451817	1	0.0341834	0.0197358	1.26131	0.0142759	0.00824222	1.0825	0.0140829	0.00813075	1.15405	0.0537134	0.0310114	1.60305	0.0800349	0.0462082	0.829143	0.037462	0.0216287	1.15501	0.263633	1.27176
EF1α + eIF-5A + GAPDH + GIIα + HIS + RP + TUB + UBQ	0.212498	0.0196038	0.00380141	0.00683053	0.0439684	0.0337424	0.0442453	1	0.0196038	0.0113183	1.25377	0.00476608	0.0027517	1.13609	0.00776009	0.00448029	1.16293	0.051132	0.0295211	1.63187	0.0550632	0.0317908	0.912271	0.0403637	0.023304	1.18282	0.251347	1.27238
EF1α + eIF-5A + GIIα + RP + TUB + UBQ	0.250756	0.0187465	0.0128306	0.0279696	0.0453875	0.0433272	0.0481186	1	0.0187465	0.0108233	1.27378	0.0163434	0.00943584	1.05956	0.0296356	0.0171101	1.09994	0.0499236	0.0288234	1.64159	0.0711254	0.0410642	0.79975	0.0384829	0.0222181	1.14577	0.287308	1.27511
60S + Actin + EF1α + GAPDH + GIIα + TUB	0.1721	0.0241375	0.0383523	0.0365008	0.0284664	0.0365301	0.0181639	1	0.0241375	0.0139358	1.16654	0.0447395	0.0258304	1.25478	0.0458003	0.0264428	1.29858	0.036966	0.0213423	1.53516	0.0560797	0.0323776	0.978111	0.0177664	0.0102574	1.20553	0.207472	1.27695
60S + Actin + EF1α + eIF-5A + GIIα + UBQ	0.187536	0.0364211	0.0471753	0.0349746	0.0277525	0.0134984	0.0185398	1	0.0364211	0.0210277	1.2549	0.0592004	0.0341794	1.18941	0.041599	0.0240172	1.19777	0.0332412	0.0191918	1.5664	0.0211439	0.0122074	0.931249	0.0172652	0.00996805	1.18995	0.223159	1.27723
60S + Actin + EF1α + GIIα + HIS + RP + UBQ	0.166899	0.0457014	0.0338472	0.017028	0.0302582	0.0156354	0.0122397	1	0.0457014	0.0263857	1.23101	0.0416661	0.0240559	1.23507	0.0210308	0.0121422	1.25973	0.0381172	0.022007	1.49334	0.0233489	0.0134805	0.941499	0.0115237	0.00665321	1.19344	0.199184	1.27765
EF1α + eIF-5A + GAPDH + GIIα + RP + TUB + UBQ	0.226572	0.00994574	0.00333353	0.020279	0.0405177	0.0372364	0.0361113	1	0.00994574	0.00574217	1.25038	0.00416816	0.00240649	1.12157	0.0227444	0.0131315	1.13959	0.0461735	0.0266583	1.66079	0.0618418	0.0357044	0.892963	0.0322461	0.0186173	1.17755	0.2668	1.27936
60S + Actin + EF1α + HIS + TUB	0.193739	0.0527577	0.0367343	0.0246523	0.0483854	0.0432064	0.0550541	1	0.0527577	0.0304597	1.23597	0.0454026	0.0262132	1.1424	0.0281628	0.0162598	1.25954	0.0609431	0.0351855	1.45635	0.0629235	0.0363289	0.813847	0.0448056	0.0258686	1.15135	0.223062	1.28041
60S + EF1α + eIF-5A + GAPDH + HIS + RP + UBQ	0.21765	0.058516	0.020061	0.0175806	0.0384779	0.018292	0.0318428	1	0.058516	0.0337842	1.32151	0.0265109	0.015306	1.11259	0.0195599	0.0112929	1.13108	0.0435215	0.0251272	1.62989	0.029814	0.0172131	0.913792	0.0290977	0.0167996	1.18481	0.257874	1.28128
60S + Actin + EF1α + GAPDH + GIIα + UBQ	0.160849	0.0397028	0.0438669	0.0290158	0.0207148	0.0143752	0.0184768	1	0.0397028	0.0229224	1.16916	0.0512877	0.0296109	1.2836	0.0372448	0.0215033	1.27316	0.0263733	0.0152266	1.52909	0.0219809	0.0126907	1.02665	0.0189692	0.0109519	1.21361	0.195207	1.28166
60S + EF1α + eIF-5A + GAPDH + TUB	0.257039	0.0432053	0.00908962	0.0144042	0.057914	0.045959	0.0532636	1	0.0432053	0.0249446	1.29924	0.0118096	0.00681829	1.03526	0.0149121	0.0086095	1.0995	0.0636767	0.0367638	1.68506	0.0774437	0.0447121	0.837272	0.0445962	0.0257476	1.15939	0.298009	1.2818
Actin + EF1α + eIF-5A + GIIα + HIS + TUB + UBQ	0.195486	0.0167337	0.036038	0.022399	0.0396637	0.0334993	0.0403076	1	0.0167337	0.0096612	1.23296	0.0444334	0.0256536	1.16586	0.0261141	0.015077	1.21338	0.0481273	0.0277863	1.55136	0.0519694	0.0300046	0.881341	0.0355247	0.0205102	1.17415	0.22953	1.28222
60S + EF1α + eIF-5A + HIS + RP + UBQ	0.243581	0.0651742	0.0163323	0.0168871	0.0432496	0.0208678	0.0434445	1	0.0651742	0.0376284	1.35856	0.0221884	0.0128105	1.04954	0.0177237	0.0102328	1.09037	0.0471581	0.0272267	1.60591	0.0335118	0.0193481	0.821535	0.0356912	0.0206063	1.15432	0.28117	1.28285
60S + Actin + EF1α + eIF-5A + GAPDH + GIIα	0.149878	0.0422618	0.0239121	0.0287329	0.019281	0.0144283	0.009985	1	0.0422618	0.0243999	1.15319	0.0275751	0.0159205	1.27503	0.0366353	0.0211514	1.24075	0.0239228	0.0138119	1.52431	0.0219932	0.0126978	1.09036	0.0108872	0.00628574	1.21394	0.181942	1.28363
60S + EF1α + RP + TUB	0.26949	0.0423654	0.00322392	0.022536	0.0594131	0.0620685	0.0675913	1	0.0423654	0.0244597	1.29955	0.00418966	0.0024189	0.985162	0.0222016	0.0128181	1.09802	0.0652369	0.0376646	1.56165	0.0969292	0.0559621	0.690065	0.0466424	0.026929	1.10574	0.297987	1.284
Actin + EF1α + eIF-5A + GAPDH + GIIα + HIS + TUB + UBQ	0.183654	0.0190096	0.0238475	0.0174447	0.0360923	0.0291154	0.0296591	1	0.0190096	0.0109752	1.21776	0.0290406	0.0167666	1.21071	0.0211205	0.0121939	1.2362	0.0446172	0.0257598	1.57822	0.0459504	0.0265295	0.958805	0.0284373	0.0164183	1.20028	0.220437	1.28409
60S + Actin + EF1α + GAPDH + GIIα + RP	0.143049	0.0352615	0.0230867	0.0270925	0.0124507	0.016643	0.00688524	1	0.0352615	0.0203582	1.12502	0.0259729	0.0149955	1.32329	0.0358512	0.0206987	1.29215	0.0160881	0.00928847	1.46209	0.0243335	0.014049	1.08175	0.0074481	0.00430016	1.21405	0.173669	1.28429
60S + Actin + EF1α + GIIα + RP + UBQ	0.172818	0.0290112	0.0459829	0.0342083	0.0262469	0.017232	0.00895863	1	0.0290112	0.0167496	1.22419	0.0562919	0.0325002	1.23442	0.0422273	0.0243799	1.24742	0.032741	0.018903	1.50245	0.0258903	0.0149478	0.923813	0.00827609	0.00477821	1.18872	0.205432	1.28467
60S + Actin + EF1α + TUB	0.209581	0.0318475	0.0568539	0.0463633	0.0487239	0.0510528	0.0535569	1	0.0318475	0.0183872	1.22714	0.0697679	0.0402805	1.11953	0.0519052	0.0299675	1.2411	0.0604712	0.034913	1.46067	0.0745711	0.0430536	0.762531	0.0408388	0.0235783	1.13516	0.237909	1.28591
60S + Actin + EF1α + GAPDH + HIS + TUB	0.175195	0.0490489	0.0203151	0.0197549	0.0395653	0.0358144	0.0370699	1	0.0490489	0.0283184	1.21525	0.0246879	0.0142536	1.20549	0.0238144	0.0137492	1.28311	0.0507666	0.0293101	1.50582	0.0539299	0.0311365	0.922646	0.0342024	0.0197468	1.18872	0.208258	1.28703
Actin + EF1α + GIIα + HIS + RP + TUB + UBQ	0.183805	0.0109783	0.0345597	0.0206326	0.0358839	0.0347089	0.034946	1	0.0109783	0.00633834	1.20695	0.0417118	0.0240823	1.20347	0.0248306	0.014336	1.25617	0.0450761	0.0260247	1.49678	0.0519517	0.0299943	0.875175	0.0305838	0.0176576	1.17309	0.21562	1.28819
60S + Actin + EF1α + GAPDH + GIIα + HIS + UBQ	0.156245	0.0557618	0.0317253	0.0139848	0.0253749	0.0134971	0.00353705	1	0.0557618	0.0321941	1.18327	0.0375395	0.0216734	1.27704	0.0178592	0.010311	1.28178	0.0325251	0.0187784	1.5158	0.020459	0.011812	1.03038	0.0036445	0.00210415	1.21471	0.189792	1.28827
Actin + EF1α + eIF-5A + GIIα + TUB + UBQ	0.207277	0.00991256	0.0495699	0.0430461	0.0349387	0.0369419	0.0337243	1	0.00991256	0.00572302	1.22597	0.0607711	0.0350862	1.15373	0.0496636	0.0286733	1.19339	0.0416956	0.024073	1.57007	0.0580015	0.0334872	0.854732	0.0288252	0.0166422	1.16632	0.24175	1.28843
60S + Actin + EF1α + eIF-5A + GAPDH + HIS + UBQ	0.180589	0.0562494	0.0182186	0.0165393	0.0293554	0.0109787	0.0177293	1	0.0562494	0.0324756	1.27802	0.0232837	0.0134429	1.19644	0.0197882	0.0114247	1.21301	0.0356084	0.0205585	1.56897	0.0172252	0.00994499	0.967489	0.0171529	0.00990322	1.20399	0.217427	1.28895
EF1α + eIF-5A + HIS + RP + TUB + UBQ	0.262378	0.0278784	0.00575163	0.00850197	0.0517589	0.0421984	0.0699134	1	0.0278784	0.0160956	1.328	0.00763815	0.00440989	1.01852	0.00865941	0.00499951	1.08732	0.0562782	0.0324922	1.61095	0.0679794	0.0392479	0.755151	0.0527952	0.0304813	1.13332	0.297359	1.28963
60S + Actin + EF1α + eIF-5A + GAPDH + GIIα + HIS	0.146188	0.0575516	0.0154879	0.0213073	0.0265536	0.0143693	0.0131692	1	0.0575516	0.0332274	1.16954	0.0181137	0.0104579	1.26983	0.0270567	0.0156212	1.2538	0.0332929	0.0192217	1.51174	0.0217226	0.0125416	1.08508	0.0142896	0.00825012	1.215	0.177618	1.28998
60S + Actin + EF1α + eIF-5A + HIS + UBQ	0.197026	0.0613841	0.0305926	0.0188973	0.0325406	0.0130594	0.0304407	1	0.0613841	0.0354402	1.30694	0.0399828	0.0230841	1.1425	0.0215901	0.0124651	1.18309	0.0384985	0.0222271	1.53618	0.0200616	0.0115826	0.87813	0.0267309	0.0154331	1.17447	0.231402	1.29058
60S + EF1α + eIF-5A + HIS + TUB	0.266366	0.0655005	0.00623981	0.0198771	0.0698534	0.0480726	0.0796421	1	0.0655005	0.0378167	1.33341	0.00832024	0.00480369	0.986627	0.0196113	0.0113226	1.08811	0.0760079	0.0438832	1.61477	0.0776264	0.0448176	0.75899	0.0604475	0.0348994	1.13032	0.301079	1.29068
60S + Actin + EF1α + GAPDH + GIIα + HIS + RP	0.140386	0.0519063	0.0154825	0.0182058	0.0206698	0.0155305	0.00902504	1	0.0519063	0.0299681	1.14508	0.0177286	0.0102356	1.31097	0.0238672	0.0137798	1.29822	0.0268339	0.0154925	1.45876	0.0226553	0.01308	1.07777	0.00972689	0.00561582	1.21513	0.170587	1.29079
Actin + EF1α + GAPDH + GIIα + HIS + RP + TUB + UBQ	0.17374	0.0148663	0.0225138	0.0156239	0.0330317	0.0303314	0.0263004	1	0.0148663	0.00858306	1.19527	0.0269101	0.0155365	1.24482	0.0194489	0.0112288	1.27427	0.0420914	0.0243015	1.52953	0.0463927	0.0267848	0.952988	0.0250639	0.0144707	1.19948	0.208398	1.29089
Actin + EF1α + eIF-5A + GAPDH + GIIα + TUB + UBQ	0.192056	0.00133351	0.0337516	0.0333675	0.0316591	0.0314755	0.0210584	1	0.00133351	0.000769904	1.20966	0.0408278	0.0235719	1.20635	0.0402529	0.02324	1.22207	0.0386897	0.0223375	1.59854	0.0503147	0.0290492	0.945345	0.0199075	0.0114936	1.19699	0.22989	1.29127
60S + EF1α + eIF-5A + UBQ	0.289572	0.076058	0.0153934	0.0126548	0.0379668	0.0249076	0.0405033	1	0.076058	0.0439121	1.3523	0.0208164	0.0120183	0.963637	0.0121946	0.00704055	1.00186	0.0380374	0.0219609	1.65088	0.0411194	0.0237403	0.749764	0.0303679	0.0175329	1.11974	0.324245	1.29163
EF1α + eIF-5A + GAPDH + HIS + RP + TUB + UBQ	0.233912	0.0245297	0.0135609	0.00974713	0.0456495	0.0361933	0.0550007	1	0.0245297	0.0141622	1.29592	0.017574	0.0101463	1.08428	0.0105687	0.00610182	1.12828	0.0515054	0.0297366	1.63411	0.0591439	0.0341467	0.849921	0.0467463	0.026989	1.16542	0.272606	1.29268
Actin + EF1α + GIIα + RP + TUB + UBQ	0.192732	0.0137412	0.0477465	0.0427708	0.0314462	0.0386936	0.0253922	1	0.0137412	0.0079335	1.19571	0.057091	0.0329615	1.19718	0.0512041	0.0295627	1.24256	0.0390737	0.0225592	1.5057	0.0582609	0.033637	0.847678	0.0215244	0.0124271	1.1648	0.224495	1.29347
60S + EF1α + eIF-5A + GAPDH + RP + UBQ	0.235539	0.0466233	0.0158872	0.00523802	0.0333859	0.0207842	0.0207614	1	0.0466233	0.026918	1.32949	0.0211219	0.0121947	1.09246	0.00572232	0.00330378	1.10009	0.0367273	0.0212045	1.66407	0.0345863	0.0199684	0.892042	0.0185201	0.0106926	1.17969	0.277863	1.29406
60S + EF1α + eIF-5A + GAPDH + GIIα + HIS + RP + TUB	0.206752	0.0379463	0.0104386	0.0134987	0.0456761	0.0337287	0.0453329	1	0.0379463	0.0219083	1.27363	0.0132948	0.00767578	1.14245	0.0154216	0.00890366	1.18328	0.0540477	0.0312044	1.63339	0.055092	0.0318074	0.938105	0.042527	0.024553	1.19514	0.247097	1.29464
60S + Actin + EF1α + GAPDH + HIS + RP + UBQ	0.167381	0.0502615	0.0182923	0.013453	0.0257478	0.0134423	0.0113972	1	0.0502615	0.0290185	1.2513	0.0228892	0.0132151	1.23522	0.0166175	0.00959409	1.25602	0.0323397	0.0186713	1.514	0.0203515	0.01175	0.960947	0.0109521	0.00632319	1.20291	0.201345	1.29559
60S + Actin + EF1α + HIS + RP + UBQ	0.181051	0.0540893	0.0300854	0.015283	0.027836	0.0153637	0.0212715	1	0.0540893	0.0312285	1.27515	0.0383633	0.0221491	1.18585	0.0181233	0.0104635	1.23219	0.0342992	0.0198026	1.47361	0.0226402	0.0130713	0.871157	0.0185308	0.0106988	1.17299	0.212372	1.29564
60S + EF1α + eIF-5A + GIIα + HIS + RP + TUB	0.224512	0.0397536	0.0048251	0.0153492	0.051829	0.0384557	0.0569618	1	0.0397536	0.0229517	1.29746	0.00626039	0.00361444	1.09098	0.0167457	0.00966811	1.15427	0.0598244	0.0345396	1.61348	0.0620474	0.0358231	0.859696	0.0489698	0.0282727	1.16931	0.262525	1.29649
60S + Actin + EF1α + GAPDH + TUB	0.184021	0.0289898	0.033057	0.0325008	0.0373167	0.0406645	0.0305128	1	0.0289898	0.0167372	1.204	0.0398007	0.0229789	1.19879	0.0389617	0.0224946	1.27279	0.0474965	0.0274221	1.5195	0.0617898	0.0356743	0.898101	0.0274036	0.0158215	1.1822	0.21755	1.29699
Actin + EF1α + GAPDH + GIIα + RP + TUB + UBQ	0.180047	0.00643749	0.0321153	0.0330381	0.0290086	0.0331689	0.015618	1	0.00643749	0.00371668	1.18406	0.0380263	0.0219545	1.2452	0.0411391	0.0237517	1.26514	0.0366998	0.0211886	1.54221	0.0511534	0.0295334	0.938736	0.0146612	0.00846463	1.19589	0.215316	1.29787
60S + EF1α + eIF-5A + RP + UBQ	0.270905	0.0548439	0.0132636	0.0112038	0.03797	0.0242089	0.0344254	1	0.0548439	0.0316641	1.376	0.0182508	0.0105371	1.01491	0.0113708	0.00656494	1.04685	0.0397487	0.0229489	1.64148	0.0397383	0.0229429	0.781236	0.0268944	0.0155275	1.14341	0.309755	1.29799
60S + Actin + EF1α + eIF-5A + GAPDH + UBQ	0.190014	0.0418902	0.0268073	0.0218026	0.0229099	0.0108004	0.0145595	1	0.0418902	0.0241853	1.27887	0.0342831	0.0197934	1.18936	0.025931	0.0149713	1.19371	0.0273477	0.0157892	1.59176	0.0171916	0.00992557	0.953723	0.0138857	0.00801692	1.20124	0.228251	1.29998
Actin + EF1α + eIF-5A + HIS + TUB + UBQ	0.21673	0.0214115	0.0312323	0.0187463	0.041037	0.0367215	0.0536284	1	0.0214115	0.0123619	1.27761	0.0399026	0.0230378	1.10876	0.0207852	0.0120003	1.17965	0.0484094	0.0279492	1.54085	0.0565821	0.0326677	0.806857	0.0432704	0.0249822	1.15229	0.249736	1.30001
Actin + EF1α + eIF-5A + GAPDH + HIS + TUB + UBQ	0.196978	0.021354	0.0179734	0.0145777	0.0364567	0.0312049	0.0392722	1	0.021354	0.0123287	1.25333	0.0225265	0.0130057	1.16603	0.016998	0.00981379	1.20991	0.0441094	0.0254666	1.57292	0.0490827	0.0283379	0.899605	0.0353295	0.0203975	1.18363	0.233149	1.30258
60S + Actin + EF1α + eIF-5A + UBQ	0.212104	0.047252	0.04425	0.0306521	0.0251999	0.013061	0.0291988	1	0.047252	0.0272809	1.31402	0.0581455	0.0335703	1.12407	0.0344552	0.0198927	1.15471	0.0290987	0.0168001	1.55638	0.0203279	0.0117363	0.846552	0.0247183	0.0142711	1.16596	0.247304	1.30264
Actin + EF1α + HIS + RP + TUB + UBQ	0.201111	0.0139408	0.0295981	0.0159398	0.0353413	0.0378652	0.0468635	1	0.0139408	0.00804871	1.24626	0.0368868	0.0212966	1.15062	0.0183407	0.010589	1.22831	0.0434101	0.0250628	1.47782	0.055958	0.0323074	0.800236	0.0375019	0.0216517	1.15054	0.231386	1.30277
EF1α + eIF-5A + GAPDH + RP + TUB + UBQ	0.254471	0.0191475	0.00858136	0.0141023	0.0416061	0.0406398	0.0476289	1	0.0191475	0.0110548	1.29889	0.0111462	0.00643528	1.05972	0.0149445	0.00862824	1.09633	0.0456139	0.0263352	1.6683	0.0677995	0.0391441	0.819182	0.0390167	0.0225263	1.15707	0.294441	1.30406
60S + Actin + EF1α + RP + UBQ	0.191386	0.0381991	0.0431191	0.0295004	0.021321	0.0172058	0.0161286	1	0.0381991	0.0220542	1.27563	0.0550038	0.0317564	1.17538	0.0346742	0.0200192	1.21242	0.0258501	0.0149246	1.48053	0.0254737	0.0147072	0.838421	0.0135225	0.00780723	1.16373	0.222722	1.30554
60S + Actin + EF1α + GAPDH + GIIα + RP + UBQ	0.164321	0.0286396	0.0306897	0.0258268	0.0247745	0.0151907	0.00771285	1	0.0286396	0.0165351	1.20812	0.0370769	0.0214063	1.27829	0.0330142	0.0190608	1.2693	0.0314462	0.0181555	1.53932	0.0233834	0.0135004	1.01058	0.00779448	0.00450015	1.2176	0.200078	1.30562
60S + EF1α + eIF-5A + GAPDH + GIIα + RP + TUB	0.219769	0.0233153	0.00518433	0.0193716	0.0426378	0.0372923	0.0377195	1	0.0233153	0.0134611	1.27333	0.00660135	0.00381129	1.12897	0.0218701	0.0126267	1.16271	0.0495754	0.0286224	1.66299	0.0620166	0.0358053	0.922159	0.0347834	0.0200822	1.19169	0.261897	1.30584
60S + Actin + EF1α + GAPDH + RP + UBQ	0.173473	0.0344755	0.026147	0.0205602	0.0203308	0.0148427	0.00555592	1	0.0344755	0.0199044	1.24764	0.0326221	0.0188344	1.2344	0.0253795	0.0146528	1.24321	0.0252755	0.0145928	1.52681	0.022662	0.0130839	0.946158	0.00525678	0.00303501	1.1997	0.208117	1.30591
60S + Actin + EF1α + eIF-5A + GAPDH + GIIα + HIS + TUB	0.178335	0.0374288	0.0178645	0.0218521	0.0380129	0.0287573	0.0318746	1	0.0374288	0.0216095	1.23692	0.0220969	0.0127577	1.21751	0.0266051	0.0153604	1.25783	0.0478138	0.0276053	1.57968	0.0454273	0.0262275	0.985971	0.0314274	0.0181446	1.21298	0.216318	1.30597
60S + Actin + EF1α + eIF-5A + GAPDH + GIIα + RP	0.15396	0.0309229	0.014969	0.0259569	0.0213892	0.0136416	0.00488642	1	0.0309229	0.0178534	1.19415	0.0178751	0.0103202	1.271	0.0329911	0.0190474	1.24152	0.0265551	0.0153316	1.5352	0.0209426	0.0120912	1.06418	0.00520004	0.00300224	1.21767	0.187473	1.30605
Actin + EF1α + GAPDH + HIS + RP + TUB + UBQ	0.183961	0.015427	0.016554	0.0117792	0.0319225	0.0323759	0.0346126	1	0.015427	0.0089068	1.22693	0.0203107	0.0117264	1.20366	0.0141781	0.00818576	1.25259	0.0399858	0.0230858	1.5176	0.0491338	0.0283674	0.893346	0.030921	0.0178522	1.18236	0.217507	1.30745
Actin + EF1α + RP + TUB + UBQ	0.215447	0.0216277	0.0443222	0.0397238	0.0289672	0.0432163	0.0386642	1	0.0216277	0.0124867	1.24014	0.0549656	0.0317344	1.133	0.045007	0.0259848	1.20684	0.0349588	0.0201835	1.48454	0.0641561	0.0370405	0.756397	0.0292455	0.0168849	1.13682	0.244924	1.30811
Actin + EF1α + eIF-5A + TUB + UBQ	0.235643	0.019919	0.0464694	0.0400695	0.035193	0.0414241	0.0490048	1	0.019919	0.0115003	1.27786	0.0593814	0.0342838	1.08382	0.0434283	0.0250734	1.1498	0.040465	0.0233625	1.561	0.0646631	0.0373332	0.764029	0.0374411	0.0216166	1.13942	0.268496	1.30846
60S + EF1α + eIF-5A + GIIα + RP + TUB	0.242953	0.0259525	0.00490657	0.026485	0.0495297	0.0433413	0.0508825	1	0.0259525	0.0149837	1.30111	0.006384	0.0036858	1.06778	0.0282802	0.0163276	1.12616	0.0557786	0.0322038	1.64423	0.0712631	0.0411437	0.830433	0.0422545	0.0243956	1.16162	0.282219	1.30885
60S + Actin + EF1α + eIF-5A + GIIα + HIS + TUB	0.189341	0.0379242	0.0292265	0.0265878	0.0432521	0.0330492	0.0434443	1	0.0379242	0.0218956	1.2551	0.036682	0.0211784	1.17336	0.0311971	0.0180117	1.23775	0.0535353	0.0309086	1.55302	0.0513261	0.0296332	0.90998	0.0395335	0.0228247	1.1882	0.224975	1.30925
60S + Actin + EF1α + GAPDH + GIIα + HIS + RP + UBQ	0.160061	0.0441168	0.0223064	0.0135714	0.0282884	0.0139319	0.00643257	1	0.0441168	0.0254708	1.2161	0.0271267	0.0156616	1.2734	0.0172818	0.00997766	1.27745	0.036137	0.0208637	1.5265	0.0212669	0.0122785	1.01599	0.00653541	0.00377322	1.21824	0.194992	1.30943
60S + Actin + EF1α + eIF-5A + GAPDH + GIIα + HIS + RP	0.150606	0.0456852	0.0110279	0.0198924	0.0275379	0.013331	0.0166176	1	0.0456852	0.0263764	1.20387	0.0132762	0.00766499	1.26711	0.0252059	0.0145526	1.25299	0.0345047	0.0199213	1.52292	0.0203021	0.0117214	1.06307	0.0176657	0.0101993	1.21833	0.183488	1.30996
60S + EF1α + TUB	0.293149	0.0653393	0.0202136	0.0282808	0.0806783	0.0778328	0.0830291	1	0.0653393	0.0377236	1.24631	0.0251923	0.0145448	0.910577	0.0257519	0.0148678	1.05321	0.0849708	0.0490579	1.54859	0.120531	0.0695886	0.627082	0.052066	0.0300603	1.06429	0.311996	1.31044
60S + Actin + EF1α + eIF-5A + GAPDH + GIIα + UBQ	0.176334	0.0346199	0.0316125	0.0266405	0.0257604	0.0115881	0.00919491	1	0.0346199	0.0199878	1.23405	0.0390115	0.0225233	1.23825	0.0329876	0.0190454	1.22588	0.0315791	0.0182322	1.59533	0.0184868	0.0106734	1.0175	0.00935579	0.00540157	1.2185	0.214863	1.311
Actin + EF1α + eIF-5A + GAPDH + TUB + UBQ	0.209257	0.00906506	0.0285261	0.0292907	0.0308898	0.034241	0.0315742	1	0.00906506	0.00523372	1.24951	0.0356435	0.0205788	1.15376	0.0337943	0.0195112	1.18951	0.0367437	0.021214	1.59566	0.0546372	0.0315448	0.875485	0.0276427	0.0159595	1.17732	0.246363	1.31295
60S + Actin + EF1α + eIF-5A + GAPDH + GIIα + HIS + UBQ	0.169975	0.0490353	0.0228087	0.0161002	0.0304502	0.0115094	0.0101147	1	0.0490353	0.0283106	1.23884	0.0282563	0.0163138	1.23838	0.0199383	0.0115114	1.23911	0.0377312	0.0217841	1.57493	0.0181264	0.0104653	1.02203	0.0103375	0.00596837	1.21888	0.207179	1.3133
60S + Actin + EF1α + GAPDH + GIIα + HIS + RP + TUB	0.168767	0.0328199	0.0169087	0.0194938	0.0316691	0.0302015	0.0275068	1	0.0328199	0.0189486	1.21415	0.0205298	0.0118529	1.25187	0.0244037	0.0140895	1.29656	0.0410607	0.0237064	1.53105	0.0462399	0.0266966	0.980025	0.0269574	0.0155638	1.21227	0.204592	1.3136
60S + Actin + EF1α + eIF-5A + GIIα + HIS + RP + UBQ	0.181744	0.040532	0.0249467	0.0185232	0.0346232	0.0129996	0.0199323	1	0.040532	0.0234012	1.2824	0.0319916	0.0184703	1.20264	0.0222769	0.0128616	1.22039	0.0422539	0.0243953	1.55441	0.0202067	0.0116664	0.944476	0.0188256	0.010869	1.20072	0.218223	1.31537
Actin + EF1α + GAPDH + GIIα	0.166144	0.028095	0.0379997	0.0334939	0.0125471	0.0246523	0.0220124	1	0.028095	0.0162207	0.90025	0.0342093	0.0197507	1.41136	0.0472719	0.0272925	1.30012	0.0163127	0.00941815	1.30376	0.0321406	0.0185564	1.20043	0.0264243	0.0152561	1.18599	0.197045	1.31542
60S + Actin + EF1α + GIIα + HIS + RP + TUB	0.178088	0.0322021	0.0280433	0.0241234	0.035799	0.034517	0.0372857	1	0.0322021	0.0185919	1.22873	0.0344577	0.0198942	1.21129	0.0292204	0.0168704	1.28137	0.0458718	0.0264841	1.49851	0.0517241	0.029863	0.903658	0.0336935	0.019453	1.18726	0.211437	1.31624
Actin + EF1α + GAPDH + RP + TUB + UBQ	0.192996	0.0096462	0.0266395	0.0288637	0.0262725	0.0359747	0.0242064	1	0.0096462	0.00556923	1.21873	0.0324664	0.0187445	1.19723	0.0345567	0.0199513	1.23853	0.0325394	0.0187867	1.53028	0.0550512	0.0317838	0.868306	0.0210186	0.0121351	1.17551	0.22687	1.31647
60S + Actin + EF1α + eIF-5A + GAPDH + GIIα + TUB	0.185714	0.0208336	0.0266179	0.0334533	0.0341153	0.031131	0.0247202	1	0.0208336	0.0120283	1.23168	0.0327847	0.0189282	1.21433	0.0406235	0.023454	1.24687	0.0425372	0.0245589	1.60064	0.0498296	0.0287691	0.97627	0.0241336	0.0139335	1.21163	0.225017	1.31725
60S + EF1α + eIF-5A + GAPDH + HIS + RP + TUB	0.227507	0.0444427	0.0211379	0.0170759	0.051424	0.03615	0.0565644	1	0.0444427	0.025659	1.31941	0.0278896	0.0161021	1.09119	0.018633	0.0107578	1.15096	0.0591868	0.0341715	1.63577	0.0591329	0.0341404	0.877457	0.0496328	0.0286555	1.17913	0.26826	1.31986
60S + Actin + EF1α + eIF-5A + GIIα + TUB	0.199804	0.020084	0.0413714	0.0427294	0.0398944	0.0364877	0.0385244	1	0.020084	0.0115955	1.25203	0.0517982	0.0299057	1.16271	0.0496818	0.0286838	1.22184	0.0487446	0.0281427	1.57259	0.0573802	0.0331284	0.887545	0.0341922	0.0197409	1.18278	0.236325	1.32162
Actin + EF1α + eIF-5A + GAPDH + GIIα + HIS + RP + TUB + UBQ	0.185032	0.0126476	0.0152193	0.0166508	0.0369942	0.0267952	0.031428	1	0.0126476	0.00730211	1.24358	0.0189264	0.0109272	1.2146	0.020224	0.0116764	1.23723	0.0457702	0.0264254	1.58069	0.0423549	0.0244536	0.954379	0.0299942	0.0173172	1.20508	0.222978	1.32171
60S + EF1α + eIF-5A + HIS + RP + TUB	0.255313	0.0487989	0.015086	0.0177052	0.0600168	0.0420963	0.0723248	1	0.0487989	0.0281741	1.35608	0.0204578	0.0118113	1.02609	0.0181671	0.0104888	1.11295	0.0667959	0.0385646	1.61286	0.0678953	0.0391993	0.783815	0.0566892	0.0327295	1.14863	0.293261	1.32416
Actin + EF1α + eIF-5A + GIIα + HIS + RP + TUB + UBQ	0.196133	0.00997072	0.024827	0.020834	0.0401202	0.0302421	0.0398349	1	0.00997072	0.0057566	1.26034	0.0312904	0.0180655	1.17559	0.0244922	0.0141406	1.21733	0.0488397	0.0281976	1.5574	0.047099	0.0271926	0.886016	0.0352943	0.0203772	1.18278	0.231982	1.32464
60S + Actin + EF1α + GAPDH + GIIα + RP + TUB	0.174123	0.0152207	0.0252469	0.0323821	0.0265383	0.0330963	0.0178044	1	0.0152207	0.00878768	1.20572	0.0304407	0.017575	1.25352	0.0405916	0.0234356	1.29078	0.0342551	0.0197772	1.54438	0.0511131	0.0295101	0.969492	0.0172612	0.00996575	1.21065	0.210801	1.32491
60S + Actin + EF1α + eIF-5A + GIIα + RP + UBQ	0.18968	0.0262542	0.0336409	0.0310655	0.0306348	0.0136415	0.0118955	1	0.0262542	0.0151578	1.28361	0.0431817	0.024931	1.19741	0.0371981	0.0214763	1.20457	0.0369019	0.0213053	1.5714	0.0214363	0.0123763	0.929537	0.0110573	0.00638394	1.19775	0.227191	1.32745
60S + Actin + EF1α + GIIα + RP + TUB	0.18579	0.0126665	0.0397832	0.0416601	0.0308136	0.0385539	0.0293578	1	0.0126665	0.007313	1.22128	0.0485866	0.0280515	1.2066	0.050267	0.0290217	1.27215	0.0391993	0.0226317	1.50829	0.0581506	0.0335733	0.88028	0.0258431	0.0149205	1.18143	0.219499	1.32804
60S + Actin + EF1α + eIF-5A + GAPDH + HIS + TUB	0.190896	0.0424777	0.0115893	0.0214632	0.0432467	0.0307391	0.0420875	1	0.0424777	0.0245245	1.27585	0.0147863	0.00853689	1.17347	0.0251866	0.0145415	1.23423	0.0533763	0.0308168	1.5745	0.0483988	0.027943	0.928768	0.0390895	0.0225683	1.1978	0.228656	1.32929
60S + Actin + EF1α + eIF-5A + GAPDH + GIIα + RP + UBQ	0.17873	0.0256425	0.0220476	0.0243064	0.0285917	0.0121718	0.00281646	1	0.0256425	0.0148047	1.26148	0.0278126	0.0160576	1.2393	0.030123	0.0173915	1.2284	0.0351219	0.0202776	1.59614	0.0194279	0.0112167	1.0047	0.00282969	0.00163372	1.22167	0.218349	1.33001
HIS	0.135408	0.151046	0.0474891	0.138958	0.0701215	0.016464	0.102914	1	0.151046	0.0872067	1.2694	0.0602827	0.0348042	1.24354	0.1728	0.0997661	1.33094	0.0933277	0.0538828	1.43298	0.0235926	0.0136212	1.05331	0.1084	0.0625849	1.2217	0.165427	1.33018
60S + Actin + EF1α + eIF-5A + GAPDH + GIIα + HIS + RP + UBQ	0.172924	0.0394091	0.0161307	0.0154902	0.0322321	0.0116575	0.0133659	1	0.0394091	0.0227529	1.2629	0.0203715	0.0117615	1.23942	0.0191989	0.0110845	1.24	0.0399677	0.0230753	1.57802	0.0183958	0.0106208	1.01023	0.0135027	0.00779577	1.22176	0.211271	1.33056
Actin + EF1α + eIF-5A + GAPDH + GIIα + RP + TUB + UBQ	0.192414	0.0055169	0.0226112	0.0300257	0.0334494	0.0287211	0.0229012	1	0.0055169	0.00318518	1.23941	0.0280246	0.01618	1.21114	0.0363652	0.0209955	1.22489	0.0409719	0.0236551	1.59868	0.0459159	0.0265096	0.942006	0.0215731	0.0124552	1.20269	0.231414	1.33212
60S + Actin + EF1α + eIF-5A + GAPDH + HIS + RP + UBQ	0.183479	0.0445801	0.0134134	0.0155953	0.0311195	0.010997	0.0192708	1	0.0445801	0.0257383	1.30101	0.017451	0.0100753	1.20278	0.0187578	0.0108298	1.21726	0.0378804	0.0218703	1.57323	0.0173008	0.00998864	0.961534	0.0185295	0.010698	1.2093	0.221882	1.33275
60S + Actin + EF1α + eIF-5A + HIS + TUB	0.209884	0.0450064	0.0235853	0.025728	0.0507688	0.036129	0.0574566	1	0.0450064	0.0259845	1.30436	0.0307637	0.0177614	1.11704	0.0287392	0.0165926	1.20746	0.0613014	0.0353924	1.54266	0.0557348	0.0321785	0.837506	0.0481202	0.0277822	1.16817	0.245181	1.33402
60S + Actin + EF1α + GAPDH + HIS + RP + TUB	0.178268	0.0366631	0.0110957	0.0183919	0.0354255	0.0321882	0.0365218	1	0.0366631	0.0211675	1.2491	0.0138597	0.0080019	1.21143	0.0222804	0.0128636	1.27774	0.0452646	0.0261335	1.51926	0.0489023	0.0282338	0.922352	0.0336859	0.0194486	1.19665	0.213324	1.33518
Actin + EF1α + eIF-5A + GIIα + RP + TUB + UBQ	0.2062	0.0130605	0.0346529	0.0378113	0.0363906	0.0328913	0.0322344	1	0.0130605	0.00754047	1.25791	0.0435904	0.0251669	1.16632	0.0441	0.0254612	1.20058	0.0436899	0.0252244	1.57422	0.0517782	0.0298942	0.863583	0.0278371	0.0160718	1.1771	0.242719	1.33546
60S + EF1α + eIF-5A + GAPDH + RP + TUB	0.246778	0.0309418	0.0168421	0.0135037	0.0495866	0.0406763	0.0499684	1	0.0309418	0.0178643	1.3268	0.0223461	0.0129015	1.06787	0.0144203	0.00832554	1.12248	0.0556601	0.0321354	1.67085	0.0679639	0.039239	0.850523	0.0424993	0.024537	1.17309	0.289493	1.33748
60S + Actin + EF1α + HIS + RP + TUB	0.194769	0.0377854	0.0225222	0.0223153	0.0414965	0.0375918	0.049939	1	0.0377854	0.0218154	1.27252	0.0286598	0.0165467	1.15932	0.0258704	0.0149363	1.25724	0.0521709	0.0301209	1.47974	0.0556259	0.0321156	0.830689	0.0414838	0.0239507	1.16658	0.227214	1.33811
60S + Actin + EF1α + eIF-5A + HIS + RP + UBQ	0.198506	0.0474311	0.0212803	0.0176258	0.033901	0.0124817	0.0285128	1	0.0474311	0.0273843	1.32953	0.0282927	0.0163348	1.15705	0.020394	0.0117745	1.1921	0.0404135	0.0233327	1.54564	0.0192922	0.0111384	0.884108	0.0252084	0.0145541	1.18474	0.235178	1.34022
60S + Actin + EF1α + eIF-5A + GAPDH + GIIα + HIS + RP + TUB	0.180411	0.0290553	0.0107573	0.0206133	0.036465	0.0265977	0.0326665	1	0.0290553	0.0167751	1.26109	0.0135659	0.0078323	1.22076	0.0251638	0.0145283	1.25649	0.0458179	0.026453	1.58212	0.0420808	0.0242954	0.978444	0.0319623	0.0184535	1.21648	0.219468	1.34202
Actin + EF1α + eIF-5A + GAPDH + HIS + RP + TUB + UBQ	0.197561	0.0140493	0.00930628	0.0140894	0.0369821	0.0282083	0.0394919	1	0.0140493	0.00811139	1.2787	0.0118999	0.00687043	1.17576	0.0165658	0.00956427	1.2143	0.0449073	0.0259273	1.57635	0.0444662	0.0256726	0.902091	0.0356253	0.0205683	1.1912	0.235335	1.34302
EF1α + eIF-5A + RP + TUB + UBQ	0.293006	0.031227	0.00271868	0.0221067	0.0480859	0.0486666	0.0649661	1	0.031227	0.0180289	1.33803	0.00363767	0.00210021	0.97852	0.0216318	0.0124891	1.04255	0.0501319	0.0289436	1.64657	0.080133	0.0462648	0.705474	0.0458319	0.0264611	1.11852	0.327734	1.34315
60S + Actin + EF1α + eIF-5A + GAPDH + TUB	0.201861	0.0255219	0.0203251	0.0300055	0.0406602	0.0337734	0.036019	1	0.0255219	0.0147351	1.2761	0.0259369	0.0149747	1.16266	0.0348861	0.0201415	1.21788	0.0495194	0.02859	1.59808	0.0539727	0.0311611	0.909002	0.0327413	0.0189032	1.19395	0.241013	1.34572
60S + EF1α + GAPDH + GIIα + HIS + TUB + UBQ	0.218476	0.0466036	0.0137641	0.00599193	0.0399584	0.0372771	0.033119	1	0.0466036	0.0269066	1.2617	0.0173662	0.0100264	1.1346	0.00679847	0.0039251	1.20048	0.0479691	0.027695	1.64227	0.0612192	0.0353449	0.892938	0.0295732	0.0170741	1.18867	0.259695	1.34611
Actin + EF1α + eIF-5A + HIS + RP + TUB + UBQ	0.214949	0.0139887	0.0193074	0.0175857	0.0407735	0.0323869	0.0507145	1	0.0139887	0.0080764	1.30351	0.0251674	0.0145304	1.12741	0.0198263	0.0114467	1.18881	0.0484721	0.0279854	1.54921	0.050174	0.028968	0.822039	0.0416893	0.0240693	1.16516	0.25045	1.34691
60S + Actin + EF1α + eIF-5A + GAPDH + RP + UBQ	0.191866	0.0309056	0.01776	0.0199296	0.0262088	0.011433	0.00947511	1	0.0309056	0.0178434	1.30484	0.023174	0.0133795	1.19743	0.0238644	0.0137781	1.20109	0.0314791	0.0181745	1.59324	0.0182156	0.0105168	0.948783	0.00898982	0.00519027	1.20757	0.231691	1.34783
60S + Actin + EF1α + eIF-5A + GIIα + HIS + RP + TUB	0.190933	0.0284662	0.0194411	0.0245946	0.0405534	0.0299833	0.0418468	1	0.0284662	0.016435	1.28031	0.0248906	0.0143706	1.18232	0.0290786	0.0167886	1.23873	0.0502349	0.0290031	1.55902	0.0467446	0.026988	0.911231	0.0381321	0.0220156	1.19527	0.228216	1.34916
60S + Actin + EF1α + GAPDH + RP + TUB	0.186075	0.0181115	0.0189612	0.0284494	0.0312482	0.0358476	0.0275217	1	0.0181115	0.0104567	1.24484	0.0236036	0.0136276	1.20658	0.0343264	0.0198184	1.26805	0.0396243	0.0228771	1.53278	0.0549463	0.0317233	0.901608	0.0248138	0.0143263	1.19231	0.221859	1.35063
60S + EF1α + GIIα + HIS + TUB + UBQ	0.241411	0.0494456	0.0263241	0.0088939	0.0455808	0.0432841	0.0461548	1	0.0494456	0.0285474	1.28753	0.0338931	0.0195682	1.07397	0.00955174	0.0055147	1.16897	0.0532824	0.0307626	1.62044	0.0701392	0.0404949	0.799829	0.0369159	0.0213134	1.15845	0.279663	1.35107
60S + Actin + EF1α + eIF-5A + TUB	0.227193	0.0284505	0.0367633	0.0402247	0.0496935	0.0407972	0.0548069	1	0.0284505	0.0164259	1.31055	0.0481801	0.0278168	1.09395	0.044004	0.0254057	1.18305	0.0587898	0.0339423	1.56398	0.0638059	0.0368383	0.799401	0.0438127	0.0252953	1.15849	0.263201	1.35213
60S + Actin + EF1α + RP + TUB	0.207646	0.0197683	0.0350308	0.0386597	0.0383092	0.0429919	0.0437024	1	0.0197683	0.0114132	1.27209	0.0445624	0.0257281	1.14373	0.0442165	0.0255284	1.2417	0.0475685	0.0274637	1.48762	0.0639557	0.0369248	0.791493	0.0345901	0.0199706	1.15611	0.240061	1.35365
60S + Actin + EF1α + eIF-5A + GAPDH + GIIα + RP + TUB	0.187027	0.0134883	0.0168269	0.0303407	0.032443	0.028562	0.0248378	1	0.0134883	0.00778745	1.25929	0.0211899	0.012234	1.21824	0.0369623	0.0213402	1.24662	0.040444	0.0233503	1.60065	0.0457178	0.0263952	0.968971	0.0240671	0.0138952	1.21563	0.227355	1.35583
Actin + EF1α + eIF-5A + GAPDH + RP + TUB + UBQ	0.208017	0.0104776	0.0166041	0.0260891	0.0325087	0.0305598	0.0313494	1	0.0104776	0.00604924	1.27882	0.0212336	0.0122592	1.1664	0.0304304	0.017569	1.19724	0.0389206	0.0224708	1.59622	0.0487802	0.0281633	0.881557	0.0276363	0.0159558	1.18671	0.246855	1.35712
60S + Actin + EF1α + eIF-5A + RP + UBQ	0.211182	0.0341701	0.0296786	0.0269021	0.0284256	0.0130475	0.0211637	1	0.0341701	0.0197281	1.33899	0.0397392	0.0229435	1.14369	0.0307677	0.0177637	1.16952	0.0332445	0.0191937	1.56393	0.0204055	0.0117811	0.858291	0.0181646	0.0104873	1.17907	0.248998	1.35784
Actin + EF1α + eIF-5A + RP + TUB + UBQ	0.23026	0.0206363	0.0296578	0.0344841	0.0360683	0.0357759	0.0442111	1	0.0206363	0.0119144	1.30779	0.0387862	0.0223932	1.10915	0.0382479	0.0220824	1.16507	0.0420222	0.0242615	1.56731	0.0560718	0.0323731	0.787831	0.0348309	0.0201096	1.15619	0.266224	1.36148
60S + Actin + EF1α + eIF-5A + GIIα + RP + TUB	0.200055	0.0125324	0.0279974	0.0378119	0.036701	0.0326642	0.0352876	1	0.0125324	0.00723558	1.28101	0.035865	0.0207067	1.17421	0.0443991	0.0256338	1.22507	0.0449612	0.0259584	1.57654	0.0514963	0.0297314	0.891979	0.0314758	0.0181725	1.19147	0.238359	1.36485
60S + Actin + EF1α + eIF-5A + GAPDH + HIS + RP + TUB	0.192415	0.0324736	0.00676956	0.0200537	0.0398707	0.0279458	0.0412132	1	0.0324736	0.0187486	1.29898	0.00879355	0.00507696	1.18245	0.0237126	0.0136905	1.23566	0.0492666	0.0284441	1.57792	0.0440963	0.025459	0.927711	0.0382339	0.0220744	1.20379	0.231627	1.3673
60S + EF1α + GAPDH + GIIα + TUB + UBQ	0.23542	0.0296722	0.0235872	0.0243986	0.0349035	0.0422101	0.0238202	1	0.0296722	0.0171313	1.25972	0.0297133	0.017155	1.11799	0.0272775	0.0157487	1.17915	0.0411565	0.0237617	1.67881	0.0708626	0.0409125	0.868302	0.0206831	0.0119414	1.184	0.278736	1.36737
60S + EF1α + eIF-5A + RP + TUB	0.284431	0.0376877	0.00869169	0.0205203	0.0599228	0.0486429	0.0686004	1	0.0376877	0.021759	1.37265	0.0119306	0.00688816	0.98763	0.0202665	0.0117009	1.0727	0.0642793	0.0371117	1.64973	0.0802475	0.0463309	0.738108	0.0506346	0.0292339	1.1368	0.323342	1.36934
60S + EF1α + GIIα + TUB + UBQ	0.266473	0.0319595	0.0405431	0.0344811	0.0407596	0.0503199	0.0396842	1	0.0319595	0.0184518	1.29047	0.0523195	0.0302067	1.04372	0.0359885	0.020778	1.13797	0.0463831	0.0267793	1.65935	0.0834982	0.0482077	0.756518	0.0300218	0.0173331	1.148	0.305912	1.37498
60S + Actin + EF1α + eIF-5A + HIS + RP + TUB	0.209291	0.0333783	0.0141124	0.023561	0.0454426	0.0320428	0.0532492	1	0.0333783	0.019271	1.32714	0.0187291	0.0108133	1.13478	0.0267365	0.0154363	1.21283	0.055114	0.0318201	1.551	0.0496984	0.0286934	0.848824	0.0451992	0.0260957	1.1791	0.246774	1.37692
60S + EF1α + GAPDH + HIS + TUB + UBQ	0.244429	0.0548632	0.00545418	0.00950234	0.0438944	0.0406395	0.0449126	1	0.0548632	0.0316753	1.31242	0.00715819	0.00413278	1.07415	0.0102069	0.00589295	1.16498	0.0511359	0.0295233	1.64651	0.0669136	0.0386326	0.819097	0.0367878	0.0212394	1.16953	0.285865	1.37896
60S + EF1α + GAPDH + GIIα + HIS + RP + TUB + UBQ	0.215979	0.0360729	0.00607411	0.0065616	0.0393343	0.0347925	0.0346376	1	0.0360729	0.0208267	1.28637	0.00781356	0.00451116	1.14815	0.00753367	0.00434957	1.20615	0.0474429	0.0273912	1.63726	0.0569643	0.0328883	0.896369	0.0310481	0.0179256	1.19572	0.258249	1.38155
60S + EF1α + eIF-5A + GAPDH + GIIα + HIS + TUB + UBQ	0.232597	0.0412283	0.00669786	0.00917368	0.0444453	0.0319591	0.0382408	1	0.0412283	0.0238032	1.31045	0.0087772	0.00506752	1.11659	0.0102432	0.00591391	1.17009	0.0520052	0.0300252	1.68917	0.0539842	0.0311678	0.901788	0.0344851	0.01991	1.19801	0.278655	1.38451
60S + Actin + EF1α + eIF-5A + GAPDH + RP + TUB	0.201939	0.0170486	0.0107354	0.0270277	0.0363561	0.0303341	0.0339919	1	0.0170486	0.00984301	1.30232	0.013981	0.00807195	1.17423	0.0317369	0.0183233	1.22167	0.044415	0.025643	1.59847	0.048488	0.0279946	0.910474	0.0309487	0.0178683	1.20119	0.242568	1.38622
EF1α + eIF-5A + TUB + UBQ	0.317581	0.0368396	0.0180058	0.0268541	0.0513648	0.0577619	0.0732462	1	0.0368396	0.0212693	1.30673	0.0235287	0.0135843	0.921235	0.0247389	0.014283	0.997355	0.0512289	0.029577	1.65854	0.0958004	0.0553104	0.660402	0.0483719	0.0279276	1.09071	0.346389	1.38628
60S + EF1α + GIIα + HIS + RP + TUB + UBQ	0.235651	0.0370984	0.0152939	0.00909499	0.0437943	0.039496	0.0447171	1	0.0370984	0.0214188	1.31246	0.0200726	0.0115889	1.09721	0.00997914	0.00576146	1.17975	0.0516664	0.0298296	1.61787	0.0638994	0.0368924	0.81606	0.0364919	0.0210686	1.17056	0.275843	1.39123
60S + Actin + EF1α + GAPDH + GIIα + HIS + TUB + UBQ	0.188676	0.0362619	0.0330448	0.0177957	0.0312356	0.0283938	0.0212614	1	0.0362619	0.0209358	1.24962	0.0412935	0.0238408	1.22355	0.021774	0.0125712	1.28215	0.0400486	0.0231221	1.58334	0.0449571	0.025956	0.94218	0.020032	0.0115655	1.21347	0.228954	1.39648
60S + EF1α + HIS + TUB + UBQ	0.281131	0.0612364	0.0187518	0.00751692	0.0520759	0.0485463	0.0632521	1	0.0612364	0.0353548	1.35515	0.0254116	0.0146714	0.994567	0.00747608	0.00431632	1.12159	0.0584079	0.0337218	1.62103	0.0786949	0.0454345	0.705508	0.0446249	0.0257642	1.13298	0.318514	1.3977
60S + EF1α + eIF-5A + GIIα + HIS + TUB + UBQ	0.255138	0.0433098	0.0164043	0.0115893	0.0498693	0.0364152	0.0499752	1	0.0433098	0.0250049	1.34056	0.021991	0.0126965	1.0628	0.0123171	0.00711127	1.13955	0.0568287	0.0328101	1.67659	0.0610534	0.0352492	0.821746	0.0410669	0.02371	1.17354	0.299415	1.39776
60S + Actin + EF1α + eIF-5A + RP + TUB	0.223517	0.019582	0.0223224	0.0349919	0.0425895	0.0354561	0.048006	1	0.019582	0.0113056	1.33591	0.0298207	0.017217	1.11793	0.0391184	0.022585	1.19303	0.0508108	0.0293356	1.57001	0.0556664	0.032139	0.818174	0.0392773	0.0226767	1.17251	0.262075	1.3987
60S + EF1α + GAPDH + GIIα + RP + TUB + UBQ	0.229831	0.020266	0.0124431	0.0214679	0.0349031	0.0388289	0.0253781	1	0.020266	0.0117006	1.28798	0.0160265	0.00925288	1.13549	0.0243766	0.0140738	1.18842	0.0414796	0.0239483	1.6675	0.0647471	0.0373817	0.875474	0.0222179	0.0128275	1.19248	0.274068	1.40391
60S + Actin + EF1α + GIIα + HIS + TUB + UBQ	0.202276	0.0360925	0.0466471	0.0229471	0.034555	0.0324369	0.0318874	1	0.0360925	0.020838	1.27004	0.0592436	0.0342043	1.18003	0.0270783	0.0156337	1.26509	0.0437152	0.025239	1.55715	0.0505091	0.0291614	0.863882	0.0275469	0.0159042	1.18937	0.24058	1.40843
60S + EF1α + eIF-5A + GAPDH + GIIα + TUB + UBQ	0.249894	0.0266151	0.0139115	0.021461	0.0407638	0.0353032	0.0307297	1	0.0266151	0.0153662	1.31565	0.0183026	0.010567	1.09993	0.0236056	0.0136287	1.14795	0.0467949	0.0270171	1.72812	0.061008	0.035223	0.88157	0.0270904	0.0156406	1.19554	0.298758	1.41008
60S + EF1α + GAPDH + TUB + UBQ	0.270575	0.0384066	0.0152853	0.0181182	0.0391897	0.0471971	0.0370122	1	0.0384066	0.0221741	1.3203	0.0201811	0.0116516	1.0437	0.01891	0.0109177	1.13342	0.0444182	0.0256449	1.69155	0.0798361	0.0460934	0.778482	0.0288133	0.0166354	1.16124	0.314203	1.41049
60S + EF1α + eIF-5A + GAPDH + GIIα + HIS + RP + TUB + UBQ	0.228796	0.0324859	0.0036776	0.00931223	0.0433591	0.0301904	0.0389158	1	0.0324859	0.0187557	1.3276	0.00488239	0.00281885	1.1304	0.0105266	0.00607751	1.17832	0.051091	0.0294974	1.67928	0.050698	0.0292705	0.903852	0.0351741	0.0203078	1.20324	0.275298	1.41175
60S + EF1α + eIF-5A + TUB	0.306304	0.053087	0.00406801	0.0236404	0.0737335	0.0574667	0.079216	1	0.053087	0.0306498	1.34856	0.00548596	0.00316732	0.931676	0.0220252	0.0127162	1.03363	0.0762133	0.0440018	1.66202	0.0955109	0.0551432	0.698675	0.0553463	0.0319542	1.11243	0.340741	1.41386
60S + EF1α + GAPDH + HIS + RP + TUB + UBQ	0.238255	0.0417602	0.00559685	0.00851742	0.0416526	0.0372881	0.0443131	1	0.0417602	0.0241103	1.33439	0.0074684	0.00431188	1.09741	0.00934707	0.00539653	1.17633	0.0489971	0.0282885	1.64023	0.0611612	0.0353114	0.83293	0.0369097	0.0213098	1.18022	0.281192	1.41543
60S + EF1α + GIIα + RP + TUB + UBQ	0.255237	0.0215313	0.0247838	0.0293658	0.0393615	0.0449181	0.0367475	1	0.0215313	0.0124311	1.31881	0.0326852	0.0188708	1.07501	0.0315687	0.0182262	1.15522	0.0454711	0.0262527	1.64947	0.074091	0.0427765	0.781518	0.0287188	0.0165808	1.16334	0.296927	1.41699
60S + Actin + EF1α + eIF-5A + GAPDH + GIIα + HIS + TUB + UBQ	0.200711	0.032104	0.0246033	0.0186845	0.0361762	0.0249747	0.0270335	1	0.032104	0.0185352	1.2937	0.0318294	0.0183767	1.19618	0.02235	0.0129038	1.24408	0.0450061	0.0259843	1.63009	0.0407112	0.0235046	0.944773	0.0255405	0.0147458	1.21814	0.244493	1.41929
60S + Actin + EF1α + GAPDH + GIIα + TUB + UBQ	0.197184	0.0191821	0.0440635	0.0344137	0.0256276	0.0310541	0.0144686	1	0.0191821	0.0110748	1.24628	0.0549154	0.0317054	1.2213	0.0420296	0.0242658	1.27445	0.0326611	0.0188569	1.60488	0.0498381	0.028774	0.926942	0.0134116	0.00774317	1.21231	0.239048	1.41997
60S + Actin + EF1α + GAPDH + GIIα + HIS + RP + TUB + UBQ	0.18974	0.0280452	0.0236975	0.0169414	0.0321069	0.026802	0.0230605	1	0.0280452	0.0161919	1.27249	0.0301549	0.0174099	1.22613	0.0207724	0.011993	1.2781	0.0410358	0.023692	1.58539	0.0424917	0.0245326	0.939704	0.0216701	0.0125112	1.21697	0.230907	1.42241
60S + EF1α + eIF-5A + GAPDH + HIS + TUB + UBQ	0.258525	0.0479905	0.00299881	0.0109737	0.0482781	0.0341166	0.0490139	1	0.0479905	0.0277073	1.36292	0.00408713	0.00235971	1.06297	0.0116647	0.0067346	1.13623	0.0548551	0.0316706	1.69974	0.0579892	0.0334801	0.838701	0.041108	0.0237337	1.18342	0.305945	1.42314
60S + EF1α + eIF-5A + GIIα + HIS + RP + TUB + UBQ	0.248267	0.0333555	0.00870552	0.0114758	0.0477815	0.0337867	0.0483703	1	0.0333555	0.0192578	1.35641	0.0118083	0.0068175	1.08428	0.012443	0.007184	1.15237	0.0550618	0.03179	1.6671	0.0563258	0.0325197	0.833468	0.0403151	0.0232759	1.18227	0.293519	1.42669
60S + EF1α + eIF-5A + GIIα + TUB + UBQ	0.27931	0.0289228	0.0264551	0.0292797	0.0465474	0.0409947	0.0444513	1	0.0289228	0.0166986	1.35193	0.0357655	0.0206492	1.03583	0.0303289	0.0175104	1.10948	0.0516435	0.0298164	1.7196	0.0704946	0.0407001	0.787938	0.0350249	0.0202216	1.16746	0.326085	1.42891
60S + EF1α + HIS + RP + TUB + UBQ	0.268063	0.0451147	0.00863802	0.00732071	0.0476683	0.0432004	0.0581965	1	0.0451147	0.026047	1.37424	0.0118707	0.00685358	1.03294	0.00756189	0.00436586	1.14156	0.054416	0.0314171	1.61804	0.0698998	0.0403567	0.737521	0.0429211	0.0247805	1.15072	0.308465	1.42926
60S + Actin + EF1α + GAPDH + HIS + TUB + UBQ	0.203343	0.0405209	0.0286361	0.0145218	0.0324859	0.0301113	0.0302103	1	0.0405209	0.0233947	1.29079	0.036963	0.0213406	1.18013	0.0171376	0.00989438	1.26145	0.0409792	0.0236594	1.5787	0.0475367	0.0274453	0.88173	0.0266374	0.0153791	1.1988	0.243768	1.42933
60S + Actin + EF1α + eIF-5A + GIIα + HIS + TUB + UBQ	0.214935	0.0318101	0.0354134	0.0230148	0.0397226	0.02815	0.0366758	1	0.0318101	0.0183656	1.31776	0.0466665	0.0269429	1.15558	0.0265956	0.015355	1.22497	0.048659	0.0280933	1.6123	0.0453862	0.0262037	0.876024	0.0321288	0.0185496	1.19777	0.257443	1.43459
60S + Actin + EF1α + GIIα + TUB + UBQ	0.214438	0.0168336	0.0617884	0.0442939	0.0285462	0.0361493	0.0273524	1	0.0168336	0.0097189	1.26966	0.07845	0.0452932	1.17054	0.0518477	0.0299343	1.25338	0.0357792	0.0206571	1.57746	0.0570241	0.0329229	0.835384	0.0228497	0.0131923	1.1844	0.253981	1.43565
60S + Actin + EF1α + GIIα + HIS + RP + TUB + UBQ	0.202246	0.0268309	0.0343559	0.0212856	0.0349088	0.0300459	0.0311549	1	0.0268309	0.0154908	1.29348	0.0444385	0.0256566	1.18819	0.0252913	0.0146019	1.2627	0.0440794	0.0254492	1.56265	0.0469514	0.0271074	0.870697	0.0271265	0.0156615	1.19629	0.241944	1.43632
60S + EF1α + eIF-5A + GAPDH + GIIα + RP + TUB + UBQ	0.243148	0.0190091	0.00580114	0.0195163	0.0399862	0.0330438	0.0314669	1	0.0190091	0.0109749	1.33422	0.00773997	0.00446867	1.11724	0.0218044	0.0125888	1.15971	0.0463723	0.0267731	1.7117	0.0565612	0.0326556	0.886251	0.0278876	0.0161009	1.20152	0.292148	1.43662
HIS + RP	0.16935	0.0588593	0.0535896	0.07083	0.0556097	0.012883	0.0829164	1	0.0588593	0.0339824	1.37131	0.0734879	0.0424283	1.24598	0.088253	0.0509529	1.29073	0.0717772	0.0414406	1.51854	0.0195634	0.0112949	0.987008	0.0818391	0.0472498	1.2356	0.209248	1.43956
60S + Actin + EF1α + eIF-5A + GAPDH + GIIα + HIS + RP + TUB + UBQ	0.200794	0.0250878	0.0172629	0.0178607	0.0363526	0.023702	0.0281602	1	0.0250878	0.0144845	1.31047	0.0226226	0.0130612	1.20115	0.0214534	0.0123861	1.24427	0.0452324	0.0261149	1.62722	0.0385684	0.0222675	0.942269	0.0265345	0.0153197	1.2209	0.245149	1.44084
60S + Actin + EF1α + eIF-5A + GAPDH + GIIα + TUB + UBQ	0.210294	0.01684	0.0330971	0.0314786	0.0318873	0.0267479	0.0203655	1	0.01684	0.00972259	1.29614	0.0428986	0.0247675	1.19079	0.0374844	0.0216417	1.23282	0.0393112	0.0226963	1.65541	0.0442787	0.0255643	0.931628	0.0189731	0.0109541	1.2178	0.256096	1.44353
60S + Actin + EF1α + HIS + TUB + UBQ	0.225196	0.0421036	0.0437508	0.0189994	0.037119	0.0351523	0.0442713	1	0.0421036	0.0243085	1.32245	0.0578584	0.0334046	1.12445	0.0213639	0.0123345	1.23851	0.0459724	0.0265422	1.54748	0.0543974	0.0314064	0.788152	0.0348925	0.0201452	1.17017	0.263518	1.44475
60S + Actin + EF1α + GAPDH + GIIα + RP + TUB + UBQ	0.197266	0.011994	0.0319237	0.0309145	0.0274639	0.0290998	0.0140827	1	0.011994	0.00692477	1.27219	0.040613	0.0234479	1.22434	0.03785	0.0218527	1.27077	0.0349002	0.0201497	1.60437	0.0466867	0.0269546	0.925968	0.0130401	0.00752872	1.21627	0.239929	1.4457
60S + EF1α + GAPDH + RP + TUB + UBQ	0.258615	0.0266713	0.00454901	0.0155436	0.0369418	0.042397	0.0356716	1	0.0266713	0.0153987	1.34449	0.00611609	0.00353112	1.07508	0.0167106	0.00964788	1.15139	0.0425343	0.0245572	1.67619	0.0710654	0.0410297	0.800439	0.0285529	0.016485	1.1746	0.303769	1.44671
60S + EF1α + eIF-5A + GAPDH + HIS + RP + TUB + UBQ	0.251182	0.037455	0.00973906	0.0103468	0.0459121	0.0318171	0.0479897	1	0.037455	0.0216246	1.37633	0.0134042	0.0077389	1.08445	0.0112206	0.00647824	1.14945	0.0527735	0.0304688	1.68728	0.0536843	0.0309946	0.848533	0.0407208	0.0235102	1.19101	0.299159	1.44897
60S + EF1α + eIF-5A + HIS + TUB + UBQ	0.292126	0.0526219	0.00886362	0.010787	0.0556569	0.0397015	0.0647264	1	0.0526219	0.0303813	1.40855	0.0124849	0.00720814	0.995201	0.0107352	0.00619797	1.09631	0.0610172	0.0352283	1.68666	0.0669631	0.0386612	0.743544	0.0481269	0.0277861	1.15505	0.337419	1.45278
60S + Actin + EF1α + eIF-5A + GAPDH + HIS + TUB + UBQ	0.216907	0.0357894	0.0198198	0.0164968	0.0378994	0.026114	0.0354324	1	0.0357894	0.020663	1.33673	0.0264939	0.0152962	1.15568	0.0190651	0.0110073	1.22189	0.0463087	0.0267363	1.63183	0.0426136	0.024603	0.891848	0.0316003	0.0182444	1.20633	0.261661	1.45429
60S + Actin + EF1α + GAPDH + HIS + RP + TUB + UBQ	0.203352	0.0307232	0.0190228	0.0140446	0.0325231	0.0280396	0.030441	1	0.0307232	0.0177381	1.31214	0.0249606	0.014411	1.18831	0.0166894	0.00963563	1.25953	0.0409639	0.0236505	1.58161	0.0443476	0.0256041	0.886453	0.0269845	0.0155795	1.20467	0.244973	1.45513
60S + EF1α + eIF-5A + GIIα + RP + TUB + UBQ	0.267652	0.020843	0.0152	0.0258971	0.0445627	0.037505	0.0419855	1	0.020843	0.0120337	1.36833	0.0207986	0.0120081	1.06355	0.0275429	0.0159019	1.12794	0.0502638	0.0290198	1.70212	0.063838	0.0368569	0.805504	0.0338195	0.0195257	1.17791	0.315269	1.45643
60S + Actin + EF1α + eIF-5A + GIIα + HIS + RP + TUB + UBQ	0.213773	0.0240678	0.0259108	0.0215849	0.03937	0.0262969	0.0358934	1	0.0240678	0.0138955	1.33394	0.0345635	0.0199552	1.16537	0.0251544	0.0145229	1.22727	0.0483177	0.0278962	1.61109	0.0423668	0.0244605	0.880787	0.0316145	0.0182526	1.20308	0.257185	1.45689
60S + EF1α + eIF-5A + GAPDH + TUB + UBQ	0.283608	0.0341476	0.00542647	0.0153436	0.0449202	0.0383427	0.0426197	1	0.0341476	0.0197151	1.37818	0.00747866	0.00431781	1.03587	0.015894	0.00917639	1.10579	0.0496721	0.0286782	1.74742	0.0670008	0.0386829	0.806972	0.0343929	0.0198567	1.17904	0.334384	1.46028
60S + Actin + EF1α + GAPDH + TUB + UBQ	0.215901	0.0222675	0.0406367	0.0304912	0.0262866	0.03345	0.0240849	1	0.0222675	0.0128561	1.29372	0.0525724	0.0303527	1.17046	0.0356887	0.0206049	1.24926	0.0328388	0.0189595	1.60305	0.053622	0.0309587	0.855595	0.0206069	0.0118974	1.19535	0.258076	1.46089
60S + Actin + EF1α + GIIα + RP + TUB + UBQ	0.212657	0.00925108	0.0453635	0.0388524	0.0299192	0.0330765	0.0236658	1	0.00925108	0.00534111	1.29622	0.058801	0.0339488	1.18096	0.0458831	0.0264906	1.25219	0.0374647	0.0216302	1.58073	0.0522851	0.0301868	0.846829	0.0200409	0.0115706	1.19282	0.253661	1.46327
60S + Actin + EF1α + eIF-5A + GIIα + TUB + UBQ	0.228029	0.0156129	0.046699	0.0393865	0.0353302	0.0305781	0.0317311	1	0.0156129	0.00901413	1.32416	0.0618371	0.0357017	1.14405	0.0450599	0.0260154	1.20957	0.0427344	0.0246727	1.63833	0.050097	0.0289235	0.852806	0.0270604	0.0156233	1.19482	0.272453	1.4633
60S + Actin + EF1α + eIF-5A + GAPDH + GIIα + RP + TUB + UBQ	0.209239	0.0107413	0.0236573	0.0288081	0.0326336	0.0252886	0.0207396	1	0.0107413	0.00620152	1.3144	0.0310953	0.0179529	1.19678	0.0344771	0.0199054	1.23419	0.0402761	0.0232534	1.64923	0.0417068	0.0240794	0.930244	0.0192929	0.0111388	1.22081	0.255441	1.46437
eIF-5A + HIS	0.233456	0.0769594	0.0458994	0.0762474	0.0727849	0.0160557	0.0866324	1	0.0769594	0.0444325	1.47606	0.0677505	0.0391158	1.11444	0.0849735	0.0490595	1.14306	0.0831972	0.0480339	1.72045	0.0276229	0.0159481	1.0107	0.0875593	0.0505524	1.24412	0.290447	1.46471
60S + EF1α + eIF-5A + HIS + RP + TUB + UBQ	0.279057	0.040183	0.00622067	0.0104487	0.0516208	0.0361723	0.060416	1	0.040183	0.0231997	1.41768	0.00881895	0.00509162	1.02788	0.01074	0.00620074	1.11658	0.0576388	0.0332778	1.6744	0.0605667	0.0349682	0.766556	0.0463122	0.0267384	1.16718	0.325711	1.46998
60S + Actin + EF1α + HIS + RP + TUB + UBQ	0.222379	0.0307733	0.0303671	0.017784	0.0361379	0.0319444	0.0412156	1	0.0307733	0.017767	1.34269	0.0407736	0.0235407	1.14122	0.0202954	0.0117175	1.2396	0.0447965	0.0258633	1.55515	0.0496785	0.0286819	0.805758	0.0332098	0.0191737	1.18074	0.262572	1.47291
60S + Actin + EF1α + eIF-5A + HIS + TUB + UBQ	0.238238	0.03695	0.0314174	0.020294	0.0425554	0.0299417	0.0478166	1	0.03695	0.0213331	1.37149	0.0430888	0.0248773	1.10547	0.0224344	0.0129525	1.19736	0.0509543	0.0294185	1.6117	0.0482571	0.0278613	0.811417	0.0387992	0.0224007	1.18291	0.281814	1.47461
60S + Actin + EF1α + eIF-5A + GAPDH + HIS + RP + TUB + UBQ	0.21556	0.0276256	0.0128171	0.0158501	0.0373462	0.0244962	0.0352974	1	0.0276256	0.0159496	1.35114	0.0173177	0.00999839	1.16549	0.0184731	0.0106655	1.22454	0.0457318	0.0264033	1.62846	0.0398912	0.0230312	0.894943	0.0315892	0.018238	1.21076	0.260992	1.47468
60S + EF1α + RP + TUB + UBQ	0.298543	0.0320258	0.0171063	0.023835	0.043379	0.0504194	0.0520029	1	0.0320258	0.0184901	1.39493	0.0238621	0.0137768	0.995696	0.0237325	0.0137019	1.10583	0.0479696	0.0276953	1.65612	0.0835006	0.0482091	0.686155	0.035682	0.020601	1.13979	0.340275	1.47502
60S + Actin + EF1α + TUB + UBQ	0.244714	0.0233064	0.0612429	0.0415543	0.0308822	0.0400867	0.04138	1	0.0233064	0.0134559	1.33272	0.0816195	0.047123	1.10282	0.0458271	0.0264583	1.21961	0.0376641	0.0217454	1.56984	0.0629298	0.0363325	0.743283	0.0307571	0.0177576	1.16138	0.284206	1.48171
60S + EF1α + eIF-5A + GAPDH + RP + TUB + UBQ	0.271245	0.0250374	0.0047462	0.0140048	0.0424768	0.0352917	0.0411475	1	0.0250374	0.0144554	1.39128	0.00660328	0.00381241	1.06363	0.014896	0.00860019	1.12473	0.0477748	0.0275828	1.72576	0.0609049	0.0351635	0.822195	0.0338313	0.0195325	1.18793	0.322221	1.4832
60S + Actin + EF1α + eIF-5A + GIIα + RP + TUB + UBQ	0.225003	0.0096562	0.0343299	0.0353636	0.0355259	0.0283572	0.0295019	1	0.0096562	0.00557501	1.34144	0.0460517	0.0265879	1.15627	0.0408898	0.0236077	1.21395	0.0431267	0.0248992	1.63355	0.0463228	0.0267445	0.860808	0.0253955	0.0146621	1.201	0.27023	1.4844
60S + Actin + EF1α + GAPDH + RP + TUB + UBQ	0.214093	0.0139106	0.0274318	0.0270782	0.0270768	0.0308119	0.0219788	1	0.0139106	0.00803126	1.31752	0.0361419	0.0208665	1.18096	0.0319784	0.0184627	1.24868	0.0338102	0.0195203	1.60273	0.0493832	0.0285114	0.8644	0.0189984	0.0109688	1.20238	0.257422	1.48549
60S + Actin + EF1α + eIF-5A + GAPDH + TUB + UBQ	0.230516	0.0202622	0.0286473	0.0278472	0.0333289	0.0282506	0.0294872	1	0.0202622	0.0116984	1.34587	0.0385555	0.02226	1.14403	0.031858	0.0183932	1.20616	0.0401999	0.0232094	1.66111	0.0469272	0.0270935	0.870466	0.0256676	0.0148192	1.20461	0.277681	1.4867
60S + Actin + EF1α + eIF-5A + HIS + RP + TUB + UBQ	0.234238	0.0277816	0.0216041	0.0190902	0.0411133	0.0275373	0.0451976	1	0.0277816	0.0160397	1.3836	0.0298915	0.0172579	1.12224	0.0214237	0.012369	1.20332	0.0494725	0.0285629	1.61045	0.0443474	0.025604	0.824236	0.0372535	0.0215083	1.19064	0.278893	1.49537
60S + Actin + EF1α + eIF-5A + GAPDH + RP + TUB + UBQ	0.227195	0.0135566	0.0188768	0.0253472	0.0331992	0.0263455	0.0283039	1	0.0135566	0.00782688	1.36086	0.0256886	0.0148313	1.1563	0.029309	0.0169216	1.21096	0.040203	0.0232112	1.65344	0.0435605	0.0251497	0.876417	0.024806	0.0143218	1.20966	0.274829	1.50514
60S + Actin + EF1α + RP + TUB + UBQ	0.238223	0.0149144	0.0423162	0.0356794	0.0304185	0.0357566	0.0347706	1	0.0149144	0.00861083	1.35437	0.0573118	0.033089	1.12544	0.040155	0.0231835	1.2238	0.0372262	0.0214926	1.57492	0.0563138	0.0325128	0.770005	0.0267735	0.0154577	1.17476	0.279854	1.50853
eIF-5A + HIS + RP	0.223098	0.0389211	0.050397	0.0518443	0.0612468	0.007073	0.0768581	1	0.0389211	0.0224711	1.47624	0.0743981	0.0429538	1.157	0.059984	0.0346318	1.17684	0.0720779	0.0416142	1.68065	0.0118872	0.0068631	0.980129	0.0753308	0.0434923	1.24514	0.277789	1.51061
60S + Actin + EF1α + eIF-5A + TUB + UBQ	0.257905	0.0220101	0.0437689	0.036404	0.038132	0.0330107	0.0442382	1	0.0220101	0.0127076	1.38846	0.0607712	0.0350862	1.08448	0.0394795	0.0227935	1.17536	0.0448188	0.0258762	1.64203	0.0542045	0.031295	0.776388	0.0343461	0.0198297	1.17778	0.303756	1.51393
60S + EF1α + eIF-5A + RP + TUB + UBQ	0.307309	0.0299625	0.00805301	0.0205249	0.048654	0.0408811	0.0554171	1	0.0299625	0.0172989	1.44274	0.0116184	0.0067079	0.995969	0.0204421	0.0118023	1.08329	0.0527065	0.0304301	1.71677	0.0701833	0.0405203	0.726399	0.0402549	0.0232412	1.16086	0.356743	1.52043
60S + Actin + EF1α + eIF-5A + RP + TUB + UBQ	0.25042	0.0155847	0.0302648	0.032277	0.0369383	0.0300263	0.0396653	1	0.0155847	0.00899782	1.39974	0.0423627	0.0244581	1.10617	0.0357038	0.0206136	1.18505	0.0437739	0.0252729	1.63603	0.049124	0.0283617	0.7953	0.0315458	0.018213	1.18705	0.297261	1.53169
60S + EF1α + TUB + UBQ	0.322786	0.0462658	0.034427	0.0290833	0.0487061	0.0586043	0.0602079	1	0.0462658	0.0267116	1.37646	0.0473876	0.0273592	0.941283	0.0273756	0.0158053	1.07343	0.0522828	0.0301855	1.67013	0.0978768	0.0565092	0.637749	0.0383975	0.0221688	1.11651	0.360393	1.541
eIF-5A + GIIα + HIS + RP	0.182849	0.0323705	0.0219769	0.030857	0.0552016	0.0091451	0.0521107	1	0.0323705	0.0186891	1.3369	0.0293808	0.016963	1.24925	0.038548	0.0222557	1.23705	0.0682871	0.0394256	1.66424	0.0152196	0.00878706	1.0895	0.0567746	0.0327789	1.26282	0.230905	1.57693
60S + EF1α + eIF-5A + TUB + UBQ	0.329063	0.0404284	0.0188072	0.0235242	0.0533305	0.0458085	0.0615947	1	0.0404284	0.0233414	1.43698	0.0270255	0.0156032	0.952256	0.022401	0.0129332	1.05352	0.0561849	0.0324384	1.74086	0.0797462	0.0460415	0.692972	0.0426833	0.0246432	1.1461	0.377139	1.58614
GIIα + HIS + RP + UBQ	0.200008	0.0329012	0.0146044	0.0158024	0.065602	0.0145674	0.0353508	1	0.0329012	0.0189955	1.36359	0.0199145	0.0114976	1.26142	0.0199336	0.0115087	1.28615	0.0843739	0.0487133	1.67195	0.024356	0.0140619	0.994709	0.0351638	0.0203018	1.26297	0.252604	1.5884
GIIα + HIS + RP	0.150552	0.0462933	0.0155277	0.033724	0.0515216	0.0143495	0.0505684	1	0.0462933	0.0267274	1.23151	0.0191226	0.0110404	1.34616	0.0453977	0.0262104	1.33785	0.068928	0.0397956	1.5504	0.0222474	0.0128446	1.13403	0.0573458	0.0331086	1.26666	0.190698	1.59994
eIF-5A + GIIα + HIS + RP + UBQ	0.225832	0.0241499	0.00946543	0.0173727	0.0630038	0.00870989	0.0392485	1	0.0241499	0.0139429	1.42656	0.013503	0.00779598	1.20373	0.020912	0.0120735	1.21738	0.0766998	0.0442827	1.74283	0.0151799	0.00876409	0.98884	0.0388105	0.0224073	1.26322	0.285277	1.60167
eIF-5A + GIIα + HIS + UBQ	0.232123	0.0391327	0.014892	0.0201866	0.0664479	0.00556306	0.033302	1	0.0391327	0.0225933	1.41527	0.0210761	0.0121683	1.19319	0.0240865	0.0139063	1.21025	0.0804186	0.0464297	1.77996	0.00990205	0.00571695	1.00665	0.0335236	0.0193548	1.26755	0.294228	1.60533
GIIα + HIS + UBQ	0.199649	0.0548763	0.0332318	0.020045	0.0710575	0.0106324	0.0244016	1	0.0548763	0.0316828	1.32913	0.0441692	0.0255011	1.26612	0.0253795	0.0146528	1.29948	0.0923381	0.0533114	1.69564	0.0180286	0.0104088	1.02051	0.0249021	0.0143772	1.26848	0.25325	1.61088
eIF-5A + GIIα + HIS	0.180208	0.0550752	0.00962783	0.0393339	0.0587657	0.0116363	0.0485856	1	0.0550752	0.0317977	1.29393	0.0124577	0.00719247	1.24991	0.0491638	0.0283847	1.23377	0.0725035	0.0418599	1.68529	0.0196106	0.0113222	1.1521	0.0559757	0.0323176	1.26917	0.228714	1.61501
RP	0.210142	0.0389924	0.0597783	0.010705	0.0495263	0.0277257	0.0685322	1	0.0389924	0.0225123	1.47224	0.0880082	0.0508116	1.24493	0.013327	0.00769433	1.24447	0.061634	0.0355844	1.5996	0.0443499	0.0256054	0.919642	0.0630251	0.0363876	1.24681	0.262008	1.6416
eIF-5A + GIIα + HIS + RP + TUB	0.23895	0.0160905	0.00571878	0.0223934	0.0611291	0.0339279	0.0707567	1	0.0160905	0.00928983	1.42253	0.00813516	0.00469684	1.17087	0.0262197	0.015138	1.24602	0.0761682	0.0439758	1.75048	0.05939	0.0342888	0.933824	0.0660743	0.038148	1.25395	0.299632	1.65608
GIIα + HIS + RP + TUB	0.217929	0.0259595	0.00410208	0.0201637	0.0575352	0.0432278	0.0710956	1	0.0259595	0.0149877	1.35873	0.00557361	0.00321793	1.21849	0.0245693	0.0141851	1.32377	0.0761634	0.043973	1.68131	0.0726791	0.0419613	0.925848	0.0658237	0.0380033	1.25136	0.272707	1.65645
eIF-5A + GIIα + RP	0.204275	0.0129678	0.0138224	0.0273062	0.0524273	0.0096316	0.0365684	1	0.0129678	0.00748696	1.35722	0.01876	0.0108311	1.25093	0.0341581	0.0197212	1.20463	0.0631555	0.0364629	1.7454	0.016811	0.00970581	1.09978	0.0402173	0.0232195	1.27633	0.260722	1.65796
eIF-5A + GAPDH + GIIα + HIS + RP + TUB	0.214392	0.0210598	0.014925	0.0194061	0.0523199	0.0282792	0.0556039	1	0.0210598	0.0121589	1.36665	0.0203972	0.0117764	1.23046	0.0238783	0.0137862	1.27157	0.0665282	0.0384101	1.75528	0.0496379	0.0286585	1.03466	0.0575312	0.0332156	1.27644	0.273657	1.65861
EF1α	0.245955	0.199337	0.0205555	0.0330017	0.0468753	0.104038	0.0887005	1	0.199337	0.115087	0.500618	0.0102904	0.00594119	0.761534	0.0251319	0.0145099	0.687216	0.0322135	0.0185985	0.812163	0.0844962	0.0487839	0.577179	0.0511961	0.0295581	0.723119	0.177855	1.66129
eIF-5A + GIIα + HIS + TUB	0.24844	0.0245831	0.00832368	0.0256354	0.0682747	0.0399776	0.0749889	1	0.0245831	0.0141931	1.41049	0.0117405	0.00677836	1.15282	0.029553	0.0170624	1.24639	0.0850968	0.0491306	1.79018	0.0715672	0.0413194	0.93738	0.0702931	0.0405837	1.25621	0.312093	1.6625
GIIα + HIS + TUB	0.224044	0.0395917	0.0250294	0.0238537	0.066016	0.0535695	0.0759119	1	0.0395917	0.0228583	1.32314	0.0331175	0.0191204	1.20936	0.0288478	0.0166553	1.35113	0.0891961	0.0514974	1.70914	0.0915578	0.0528609	0.927763	0.0704283	0.0406618	1.25342	0.280822	1.66501
Actin + eIF-5A + GIIα + HIS + RP + TUB	0.195123	0.023175	0.0232642	0.0321047	0.0464079	0.0245712	0.0468844	1	0.023175	0.0133801	1.37577	0.0320062	0.0184788	1.28768	0.0413406	0.023868	1.35121	0.0627068	0.0362038	1.6491	0.0405203	0.0233944	0.994865	0.0466437	0.0269297	1.27644	0.249063	1.66889
eIF-5A + GAPDH + HIS + RP + UBQ	0.231214	0.0292852	0.0273978	0.0281549	0.0562297	0.00659439	0.0414259	1	0.0292852	0.0169078	1.46062	0.0400179	0.0231044	1.20433	0.0339077	0.0195766	1.21232	0.0681685	0.0393571	1.77691	0.0117176	0.00676518	1.01773	0.0421606	0.0243414	1.27865	0.295643	1.67192
eIF-5A + RP	0.281196	0.0231432	0.0518535	0.020984	0.0576255	0.00584574	0.0638914	1	0.0231432	0.0133617	1.58649	0.0822648	0.0474956	1.1146	0.0233888	0.0135035	1.10286	0.0635527	0.0366922	1.81388	0.0106035	0.0061219	0.942365	0.060209	0.0347617	1.26003	0.354316	1.67546
GAPDH + GIIα + HIS + RP + TUB	0.195452	0.0296713	0.00939109	0.0174904	0.0477158	0.0347259	0.053937	1	0.0296713	0.0171307	1.30677	0.012272	0.00708523	1.283	0.0224401	0.0129558	1.34009	0.0639435	0.0369178	1.70041	0.0590483	0.0340915	1.04892	0.0565754	0.0326638	1.27986	0.250152	1.67918
GIIα + HIS	0.15103	0.0857309	0.0108669	0.0488263	0.0532861	0.0138308	0.0417918	1	0.0857309	0.0494967	1.125	0.0122252	0.00705823	1.39779	0.0682489	0.0394035	1.38482	0.0737916	0.0426036	1.52391	0.0210769	0.0121687	1.25725	0.0525429	0.0303357	1.28146	0.193539	1.68878
GAPDH + HIS + RP + UBQ	0.204479	0.0383955	0.0234035	0.0330149	0.0564697	0.012604	0.0394853	1	0.0383955	0.0221677	1.40416	0.0328623	0.018973	1.26228	0.0416741	0.0240605	1.2794	0.0722474	0.0417121	1.71288	0.0215891	0.0124644	1.03119	0.0407167	0.0235078	1.28165	0.26207	1.6899
Actin + GIIα + HIS + RP + TUB	0.183951	0.0325533	0.0365055	0.0326527	0.0407788	0.0290984	0.0421494	1	0.0325533	0.0187946	1.31759	0.0480993	0.0277702	1.35488	0.0442405	0.0255422	1.44145	0.0587804	0.0339369	1.57763	0.0459066	0.0265042	1.00065	0.0421767	0.0243508	1.28203	0.235831	1.6922
eIF-5A + GAPDH + HIS + RP	0.189275	0.0389717	0.0522765	0.0443619	0.0486557	0.005112	0.05473	1	0.0389717	0.0225003	1.37751	0.0720113	0.0415757	1.25014	0.0554587	0.0320191	1.23069	0.0598803	0.0345719	1.70493	0.00871562	0.00503196	1.12941	0.0618126	0.0356875	1.28211	0.242672	1.69269
eIF-5A + GAPDH + HIS + RP + TUB	0.243781	0.0168388	0.0308223	0.0268684	0.0583027	0.0306684	0.0716277	1	0.0168388	0.00972187	1.45675	0.0449005	0.0259233	1.17144	0.0314747	0.0181719	1.24112	0.0723608	0.0417775	1.78475	0.0547355	0.0316016	0.961169	0.0688463	0.0397484	1.26921	0.309408	1.6929
Actin + eIF-5A + HIS + RP	0.163362	0.0249047	0.0169635	0.0396379	0.0413156	0.0128917	0.0391584	1	0.0249047	0.0143787	1.39047	0.0235873	0.0136182	1.33819	0.0530429	0.0306243	1.34869	0.0557219	0.0321711	1.55336	0.0200255	0.0115617	1.06521	0.041712	0.0240824	1.28265	0.209536	1.69592
Actin + eIF-5A + GIIα + HIS + TUB	0.193992	0.02834	0.0385349	0.0363836	0.0483315	0.0291776	0.0462314	1	0.02834	0.0163621	1.35774	0.0523204	0.0302072	1.29625	0.0471624	0.0272292	1.37353	0.066385	0.0383274	1.65909	0.0484082	0.0279485	1.01063	0.0467227	0.0269754	1.28287	0.248867	1.69724
eIF-5A + GAPDH + GIIα + HIS + TUB	0.218324	0.0296706	0.00854512	0.0216649	0.0559002	0.0317546	0.0547042	1	0.0296706	0.0171303	1.34639	0.0115051	0.00664245	1.22733	0.0265901	0.0153518	1.27692	0.0713799	0.0412112	1.78792	0.0567747	0.0327789	1.05919	0.0579419	0.0334528	1.28296	0.280101	1.69775
GAPDH + HIS + RP + TUB	0.221479	0.0261071	0.0275966	0.0286273	0.0540505	0.0391955	0.0726727	1	0.0261071	0.0150729	1.39953	0.0386222	0.0222985	1.2193	0.0349054	0.0201527	1.3173	0.0712005	0.0411076	1.72253	0.0675155	0.0389801	0.95989	0.0697578	0.0402747	1.26976	0.281225	1.69877
eIF-5A + GIIα + RP + UBQ	0.253678	0.012459	0.0137283	0.0243615	0.0658369	0.0115378	0.0247878	1	0.012459	0.00719323	1.46643	0.0201316	0.011623	1.19392	0.0290856	0.0167926	1.18861	0.0782542	0.0451801	1.82696	0.0210791	0.01217	0.971999	0.0240937	0.0139105	1.27465	0.323351	1.70392
60S + eIF-5A + GIIα + HIS + RP	0.218486	0.0521948	0.0181719	0.0284614	0.0507074	0.00996838	0.0388014	1	0.0521948	0.0301347	1.46269	0.02658	0.015346	1.21445	0.034565	0.0199561	1.2508	0.0634248	0.0366183	1.74515	0.0173964	0.0100438	1.03378	0.0401123	0.0231588	1.28448	0.280641	1.70688
eIF-5A + GAPDH + GIIα + HIS + RP + TUB + UBQ	0.240923	0.0178003	0.0019719	0.0124558	0.0537495	0.024318	0.045857	1	0.0178003	0.010277	1.42697	0.00281384	0.00162457	1.20088	0.0149579	0.00863595	1.25189	0.0672885	0.038849	1.80021	0.0437777	0.0252751	0.972519	0.0445968	0.025748	1.27541	0.307276	1.70743
eIF-5A + GAPDH + HIS + TUB	0.254702	0.0279979	0.0252141	0.0324651	0.0660436	0.0359095	0.0753473	1	0.0279979	0.0161646	1.45267	0.0366278	0.021147	1.15352	0.037449	0.0216212	1.24025	0.0819104	0.047291	1.83399	0.0658576	0.0380229	0.971731	0.0732173	0.042272	1.27536	0.324837	1.70869
Actin + eIF-5A + GIIα + HIS + RP + UBQ	0.183962	0.0218658	0.0299114	0.0243298	0.0525126	0.00308886	0.0207083	1	0.0218658	0.0126242	1.37931	0.041257	0.0238198	1.31775	0.0320606	0.0185102	1.32563	0.069612	0.0401905	1.64344	0.00507636	0.00293084	1.04398	0.021619	0.0124818	1.28502	0.236395	1.71011
eIF-5A + GAPDH + GIIα + HIS + RP + UBQ	0.204564	0.0280917	0.0126812	0.0170106	0.0549908	0.00802366	0.0329147	1	0.0280917	0.0162187	1.36978	0.0173705	0.0100288	1.25917	0.0214192	0.0123664	1.24718	0.0685834	0.0395967	1.74893	0.0140329	0.00810188	1.08551	0.0357293	0.0206283	1.2851	0.262884	1.71058
GIIα + RP + UBQ	0.224725	0.0213166	0.0305959	0.0305605	0.0740128	0.0212241	0.0252119	1	0.0213166	0.0123071	1.39387	0.0426466	0.024622	1.26758	0.0387379	0.0223654	1.26915	0.0939332	0.0542323	1.75615	0.0372726	0.0215194	0.974411	0.0245668	0.0141836	1.27686	0.286943	1.71233
GAPDH + GIIα + HIS + RP + TUB + UBQ	0.226015	0.0245364	0.00526717	0.00930732	0.0512802	0.0294742	0.0429118	1	0.0245364	0.0141661	1.38471	0.00729351	0.00421091	1.23846	0.0115267	0.00665497	1.30454	0.066897	0.038623	1.76061	0.0518926	0.0299602	0.973607	0.0417792	0.0241212	1.27699	0.288619	1.71471
GAPDH + HIS + TUB	0.2283	0.0427071	0.0205029	0.0373608	0.0637901	0.0480889	0.0769358	1	0.0427071	0.024657	1.37571	0.028206	0.0162847	1.21044	0.0452232	0.0261096	1.3423	0.0856253	0.0494358	1.76503	0.0848784	0.0490046	0.973389	0.0748884	0.0432369	1.27781	0.291725	1.72009
eIF-5A + GAPDH + GIIα + HIS + TUB + UBQ	0.247951	0.0240246	0.00755115	0.0129332	0.0552965	0.0258766	0.0434732	1	0.0240246	0.0138706	1.41964	0.0107199	0.00618916	1.19351	0.015436	0.00891195	1.25298	0.0692856	0.040002	1.8358	0.0475043	0.0274266	0.981544	0.0426708	0.024636	1.28058	0.317521	1.72039
eIF-5A + GAPDH + HIS + UBQ	0.23924	0.0458081	0.0193689	0.0350418	0.0580884	0.00163721	0.0352902	1	0.0458081	0.0264473	1.4572	0.0282243	0.0162953	1.19392	0.0418373	0.0241548	1.20386	0.0699302	0.0403742	1.82345	0.00298536	0.0017236	1.04345	0.0368235	0.0212601	1.28698	0.307897	1.72187
eIF-5A + GAPDH + GIIα + RP + TUB	0.233555	0.0266622	0.00957157	0.0243237	0.048746	0.0320031	0.0462854	1	0.0266622	0.0153934	1.38477	0.0132544	0.00765243	1.22753	0.0298581	0.0172386	1.25793	0.0613191	0.0354026	1.82497	0.0584047	0.03372	1.02943	0.0476474	0.0275092	1.28744	0.300687	1.72462
Actin + eIF-5A + HIS + RP + UBQ	0.20632	0.0186221	0.0249378	0.0257308	0.0527741	0.00525885	0.0288218	1	0.0186221	0.0107515	1.4724	0.0367184	0.0211994	1.27172	0.0327222	0.0188922	1.30442	0.0688398	0.0397447	1.64918	0.0086728	0.00500724	0.971202	0.0279918	0.0161611	1.27815	0.263709	1.72652
GIIα + RP	0.162607	0.0273413	0.00948609	0.0322502	0.0509844	0.0209981	0.0385016	1	0.0273413	0.0157855	1.20946	0.011473	0.00662395	1.40057	0.0451686	0.0260781	1.33752	0.0681924	0.0393709	1.60765	0.0337575	0.0194899	1.17406	0.0452034	0.0260982	1.28821	0.209472	1.72925
GAPDH + GIIα + HIS + TUB + UBQ	0.23143	0.0328878	0.0178476	0.00933911	0.052276	0.0319174	0.038689	1	0.0328878	0.0189878	1.36799	0.0244154	0.0140962	1.2369	0.0115516	0.0066693	1.31664	0.0688284	0.0397381	1.79439	0.0572723	0.0330662	0.984631	0.0380944	0.0219938	1.28343	0.297024	1.73129
eIF-5A + GIIα + UBQ	0.272916	0.00845225	0.0332203	0.0303748	0.071336	0.00621891	0.010618	1	0.00845225	0.00487991	1.4653	0.0486778	0.0281041	1.17731	0.0357604	0.0206463	1.17045	0.0834954	0.0482061	1.90956	0.0118754	0.00685626	0.99026	0.0105146	0.00607059	1.28548	0.350828	1.73237
Actin + eIF-5A + GAPDH + HIS + RP + TUB	0.197045	0.0214472	0.00432365	0.0274212	0.0433478	0.0219607	0.0474293	1	0.0214472	0.0123825	1.40274	0.00606495	0.0035016	1.28804	0.0353197	0.0203919	1.34683	0.0583823	0.033707	1.67605	0.0368072	0.0212506	1.0191	0.0483353	0.0279064	1.2888	0.253951	1.73277
GAPDH + GIIα + HIS + TUB	0.19714	0.0419542	0.00842724	0.020101	0.0509774	0.0400461	0.0514813	1	0.0419542	0.0242222	1.26831	0.0106883	0.00617092	1.29227	0.0259759	0.0149972	1.36481	0.0695746	0.0401689	1.72616	0.0691259	0.0399098	1.08367	0.0557889	0.0322097	1.2892	0.254154	1.73522
Actin + eIF-5A + GAPDH + GIIα + HIS + RP + TUB + UBQ	0.205956	0.0220764	0.0195678	0.0215984	0.0452999	0.0173236	0.0309218	1	0.0220764	0.0127458	1.39111	0.0272209	0.015716	1.28554	0.0277656	0.0160305	1.32969	0.0602349	0.0347767	1.71547	0.0297181	0.0171577	1.01487	0.0313816	0.0181182	1.28945	0.26557	1.73668
60S + GIIα + HIS + RP	0.191287	0.0659999	0.0168633	0.0289612	0.0445762	0.0165037	0.0324961	1	0.0659999	0.0381051	1.40649	0.0237181	0.0136936	1.27519	0.0369311	0.0213222	1.32989	0.0592814	0.0342262	1.67439	0.0276337	0.0159543	1.05126	0.0341618	0.0197233	1.28954	0.246672	1.73722
eIF-5A + HIS + RP + UBQ	0.273277	0.0265254	0.02134	0.0296119	0.0666614	0.00686648	0.0544244	1	0.0265254	0.0153145	1.56133	0.0333188	0.0192366	1.12576	0.0333358	0.0192464	1.16792	0.0778549	0.0449496	1.77614	0.0121958	0.00704127	0.891378	0.0485127	0.0280088	1.25375	0.342622	1.73977
GAPDH + GIIα + HIS + RP + UBQ	0.183379	0.0362317	0.00802682	0.0167349	0.0556047	0.0127613	0.0326629	1	0.0362317	0.0209184	1.31038	0.0105182	0.00607268	1.31903	0.0220738	0.0127443	1.30951	0.0728148	0.0420397	1.69293	0.021604	0.0124731	1.11129	0.0362979	0.0209566	1.29052	0.236654	1.74314
60S + eIF-5A + GAPDH + GIIα + HIS + RP + TUB	0.235401	0.0315504	0.0101156	0.0202239	0.0522495	0.0244921	0.0459529	1	0.0315504	0.0182157	1.45308	0.0146987	0.00848631	1.20882	0.024447	0.0141145	1.27705	0.0667252	0.0385238	1.80245	0.0441457	0.0254875	1.0042	0.0461457	0.0266423	1.29093	0.303887	1.74559
Actin + eIF-5A + HIS + UBQ	0.205672	0.0311953	0.0411935	0.0298449	0.0535906	0.0135546	0.0228983	1	0.0311953	0.0180106	1.47286	0.0606721	0.035029	1.27815	0.0381461	0.0220237	1.31945	0.0707102	0.0408245	1.66149	0.0225209	0.0130025	0.984446	0.0225421	0.0130147	1.28607	0.264508	1.7475
GAPDH + HIS + RP	0.153223	0.0539153	0.0548668	0.0553878	0.0412509	0.00990573	0.0557735	1	0.0539153	0.031128	1.28148	0.0703109	0.040594	1.34764	0.0746427	0.043095	1.32861	0.0548063	0.0316424	1.60105	0.0158596	0.00915653	1.18976	0.0663573	0.0383114	1.29142	0.197875	1.74854
HIS + RP + UBQ	0.24824	0.036161	0.0169513	0.0357375	0.0701574	0.0147381	0.0510498	1	0.036161	0.0208775	1.51485	0.0256787	0.0148256	1.17196	0.0418831	0.0241812	1.23942	0.0869542	0.0502031	1.69117	0.0249246	0.0143902	0.867789	0.0443005	0.0255769	1.24753	0.309688	1.74962
eIF-5A + GAPDH + GIIα + HIS + RP	0.173546	0.0352784	0.0288527	0.0279831	0.0467262	0.00746484	0.041502	1	0.0352784	0.020368	1.29007	0.037222	0.0214901	1.30882	0.036625	0.0211455	1.26941	0.0593145	0.0342453	1.6867	0.012591	0.00726939	1.19504	0.0495965	0.0286345	1.29167	0.224165	1.75004
Actin + eIF-5A + GIIα + HIS + RP	0.153478	0.0270834	0.0210928	0.0329263	0.0419088	0.0090441	0.0271151	1	0.0270834	0.0156366	1.30036	0.0274283	0.0158357	1.38226	0.0455128	0.0262768	1.36583	0.0572401	0.0330476	1.56548	0.0141584	0.00817434	1.14036	0.0309211	0.0178523	1.29238	0.198352	1.75429
Actin + GIIα + HIS + TUB	0.185153	0.0414297	0.059186	0.0381394	0.041477	0.0351727	0.0393766	1	0.0414297	0.0239194	1.28237	0.0758986	0.0438201	1.38358	0.0527687	0.030466	1.49513	0.0620136	0.0358036	1.57198	0.055291	0.0319223	1.0219	0.0402391	0.0232321	1.29249	0.23931	1.75497
Actin + GIIα + HIS + RP + UBQ	0.170047	0.0303045	0.0438585	0.023084	0.0541201	0.00158375	0.0166661	1	0.0303045	0.0174963	1.32176	0.0579702	0.0334691	1.39297	0.0321552	0.0185648	1.40905	0.0762579	0.0440275	1.57111	0.00248824	0.00143659	1.06047	0.0176739	0.010204	1.29256	0.219796	1.75535
Actin + eIF-5A + GIIα + RP + TUB	0.207501	0.041052	0.0366099	0.0499918	0.0417301	0.0267751	0.035954	1	0.041052	0.0237014	1.39586	0.0511025	0.029504	1.29647	0.0648129	0.0374197	1.3527	0.0564481	0.0325903	1.69277	0.0453241	0.0261679	0.981878	0.0353025	0.0203819	1.28661	0.266973	1.75592
Actin + eIF-5A + GIIα + HIS + UBQ	0.180654	0.031426	0.0452764	0.0270688	0.0531166	0.00865374	0.0120174	1	0.031426	0.0181438	1.36187	0.0616604	0.0355996	1.33252	0.0360697	0.0208248	1.34216	0.071291	0.0411599	1.65208	0.0142966	0.00825416	1.07074	0.0128675	0.00742906	1.29323	0.233626	1.75936
Actin + HIS + RP + UBQ	0.187751	0.027595	0.0399411	0.0243668	0.0542722	0.00249576	0.0204183	1	0.027595	0.015932	1.41892	0.0566733	0.0327204	1.35107	0.0329212	0.019007	1.40218	0.0760997	0.0439362	1.56035	0.00389427	0.00224836	0.972606	0.019859	0.0114656	1.28419	0.241107	1.75992
GAPDH + HIS + UBQ	0.205593	0.0627701	0.0115414	0.044649	0.0588095	0.00755504	0.030074	1	0.0627701	0.0362403	1.38126	0.0159416	0.00920391	1.26728	0.056583	0.0326682	1.29017	0.0758745	0.0438062	1.75096	0.0132286	0.00763754	1.07052	0.0321948	0.0185877	1.29337	0.265908	1.76021
eIF-5A + GAPDH + GIIα + HIS + UBQ	0.207026	0.0405318	0.0044881	0.0195945	0.0561243	0.00478908	0.0258579	1	0.0405318	0.023401	1.34995	0.0060587	0.00349799	1.26164	0.0247212	0.0142728	1.24731	0.0700042	0.0404169	1.77989	0.00852406	0.00492137	1.12185	0.0290087	0.0167482	1.29344	0.267776	1.76064
GIIα + UBQ	0.237778	0.024371	0.07167	0.0444375	0.0878422	0.0179762	0.0274452	1	0.024371	0.0140706	1.35843	0.0973585	0.05621	1.27904	0.0568375	0.0328151	1.28169	0.112587	0.0650019	1.8397	0.0330708	0.0190934	1.00348	0.0275408	0.0159007	1.29372	0.307619	1.76235
60S + eIF-5A + GIIα + HIS	0.222575	0.0742766	0.0132151	0.0338476	0.0548052	0.00610069	0.0345476	1	0.0742766	0.0428836	1.45938	0.0192858	0.0111346	1.20598	0.0408195	0.0235672	1.25148	0.0685874	0.039599	1.7821	0.010872	0.00627698	1.06373	0.0367492	0.0212171	1.29378	0.287962	1.76266
GAPDH + GIIα + RP + TUB	0.212543	0.0373331	0.00622957	0.0266341	0.0421116	0.0413298	0.0426745	1	0.0373331	0.0215543	1.31369	0.00818374	0.00472489	1.29265	0.0344285	0.0198773	1.33961	0.0564129	0.03257	1.77111	0.0731997	0.0422619	1.04588	0.0446324	0.0257685	1.29382	0.274993	1.76294
Actin + eIF-5A + GAPDH + GIIα + HIS + RP + TUB	0.182845	0.0249715	0.0111877	0.0262477	0.041157	0.0207921	0.0371025	1	0.0249715	0.0144173	1.33546	0.0149408	0.00862608	1.32547	0.0347904	0.0200862	1.35919	0.0559402	0.0322971	1.66717	0.0346641	0.0200133	1.07665	0.0399464	0.023063	1.29399	0.236599	1.76394
Actin + GAPDH + GIIα + HIS + RP + TUB + UBQ	0.194422	0.0286488	0.0284575	0.0206877	0.0425943	0.0201096	0.0264638	1	0.0286488	0.0165404	1.35093	0.0384442	0.0221958	1.33282	0.027573	0.0159193	1.38942	0.0591812	0.0341683	1.67143	0.0336117	0.0194057	1.02207	0.0270478	0.0156161	1.29444	0.251669	1.76667
eIF-5A + GAPDH + RP + UBQ	0.261189	0.00463397	0.0224162	0.00502419	0.0567686	0.0102479	0.0287817	1	0.00463397	0.00267542	1.51032	0.0338555	0.0195465	1.19438	0.00600077	0.00346455	1.18258	0.0671337	0.0387597	1.87204	0.0191845	0.0110761	1.00779	0.029006	0.0167466	1.29452	0.338114	1.76711
eIF-5A + GIIα + RP + TUB	0.269524	0.036643	0.00520744	0.0359193	0.0588738	0.0398635	0.0628564	1	0.036643	0.0211558	1.46043	0.0076051	0.00439081	1.15288	0.0414105	0.0239083	1.22277	0.071989	0.0415629	1.83607	0.0731922	0.0422575	0.90409	0.0568279	0.0328096	1.26271	0.340329	1.76805
eIF-5A + GIIα	0.215224	0.0112869	0.0105641	0.0362368	0.0549281	0.00926781	0.0217406	1	0.0112869	0.00651651	1.30354	0.0137707	0.00795054	1.25379	0.0454332	0.0262309	1.18499	0.0650895	0.0375794	1.82303	0.0168955	0.00975461	1.20275	0.0261485	0.0150968	1.29468	0.278647	1.76809
Actin + eIF-5A + GIIα + HIS + RP + TUB + UBQ	0.222421	0.0204932	0.0311731	0.0266211	0.0498753	0.0198896	0.0383846	1	0.0204932	0.0118318	1.43545	0.0447474	0.0258349	1.24858	0.0332386	0.0191903	1.31884	0.0657776	0.0379767	1.70643	0.0339402	0.0195954	0.9404	0.0360968	0.0208405	1.27495	0.283576	1.7689
60S + GAPDH + GIIα + HIS + RP + TUB	0.219753	0.0388709	0.00533567	0.0184863	0.0484235	0.0298348	0.0423399	1	0.0388709	0.0224421	1.4142	0.00754573	0.00435653	1.24795	0.02307	0.0133195	1.33508	0.0646491	0.0373252	1.7631	0.0526017	0.0303696	1.01064	0.0427904	0.0247051	1.29516	0.284616	1.77097
eIF-5A + GAPDH + HIS	0.189791	0.0640919	0.0502732	0.0585694	0.0513947	0.00858463	0.0511095	1	0.0640919	0.0370035	1.34614	0.0676749	0.0390721	1.25114	0.0732787	0.0423075	1.22517	0.0629674	0.0363542	1.7402	0.0149389	0.008625	1.20848	0.0617646	0.0356598	1.29519	0.245815	1.77113
60S + eIF-5A + GIIα + HIS + RP + UBQ	0.251167	0.0419082	0.0146634	0.0180751	0.0534011	0.0118703	0.0302551	1	0.0419082	0.0241957	1.52129	0.0223073	0.0128791	1.18316	0.0213857	0.012347	1.23184	0.0657818	0.0379791	1.79949	0.0213604	0.0123325	0.962092	0.0291082	0.0168056	1.28298	0.322242	1.77369
Actin + eIF-5A + HIS	0.152654	0.0441301	0.0295633	0.0501361	0.0401923	0.0262437	0.0346477	1	0.0441301	0.0254785	1.36424	0.0403314	0.0232854	1.37025	0.0686989	0.0396633	1.38464	0.055652	0.0321307	1.53778	0.040357	0.0233001	1.11834	0.0387478	0.0223711	1.29587	0.19782	1.77524
Actin + eIF-5A + GAPDH + GIIα + HIS + TUB + UBQ	0.206656	0.0263393	0.0298739	0.0231631	0.0451021	0.018718	0.0268322	1	0.0263393	0.015207	1.38017	0.0412311	0.0238048	1.29131	0.0299107	0.017269	1.3422	0.0605359	0.0349504	1.73256	0.0324301	0.0187235	1.02923	0.0276166	0.0159445	1.29591	0.267807	1.77547
Actin + GAPDH + HIS + RP + TUB	0.183173	0.030513	0.0114959	0.0265819	0.036852	0.0258697	0.0432813	1	0.030513	0.0176167	1.34841	0.0155012	0.00894961	1.35535	0.0360276	0.0208006	1.43588	0.052915	0.0305505	1.60862	0.0416146	0.0240262	1.03	0.0445798	0.0257381	1.29638	0.237461	1.77825
Actin + eIF-5A + HIS + RP + TUB	0.220408	0.0189985	0.015569	0.0332506	0.0505869	0.0268304	0.0623686	1	0.0189985	0.0109688	1.46792	0.022854	0.0131947	1.23696	0.0411295	0.0237461	1.33494	0.0675303	0.0389886	1.65602	0.0444317	0.0256526	0.916946	0.0571887	0.0330179	1.2688	0.279653	1.77888
eIF-5A + HIS + UBQ	0.297256	0.0479779	0.0110688	0.0389241	0.0726868	0.00242721	0.0536421	1	0.0479779	0.0277	1.59158	0.0176168	0.0101711	1.08808	0.0423526	0.0244523	1.14281	0.0830672	0.0479589	1.83818	0.00446164	0.00257593	0.881745	0.0472986	0.0273079	1.25707	0.373671	1.77891
eIF-5A + GIIα + HIS + RP + TUB + UBQ	0.26829	0.0135575	0.00835751	0.0149783	0.060651	0.0281658	0.056851	1	0.0135575	0.00782741	1.4862	0.0124209	0.00717124	1.14754	0.0171882	0.00992362	1.22766	0.0744586	0.0429887	1.80363	0.0508007	0.0293298	0.883595	0.0502332	0.0290022	1.2581	0.337537	1.78143
Actin + eIF-5A + GIIα + RP + UBQ	0.194423	0.0230084	0.0436903	0.0404515	0.054114	0.00143117	0.00882231	1	0.0230084	0.0132839	1.40075	0.0611992	0.0353334	1.33322	0.0539308	0.031137	1.32272	0.0715775	0.0413253	1.68642	0.00241355	0.00139346	1.04103	0.00918428	0.00530255	1.29736	0.252236	1.78413
Actin + eIF-5A + GAPDH + HIS + RP + UBQ	0.186345	0.0239184	0.0132201	0.0222276	0.0465424	0.00337059	0.0229023	1	0.0239184	0.0138093	1.40617	0.0185898	0.0107328	1.31813	0.0292989	0.0169157	1.32112	0.0614883	0.0355003	1.67027	0.00562979	0.00325036	1.06937	0.024491	0.0141399	1.29751	0.241785	1.78507
60S + Actin + eIF-5A + GIIα + HIS + RP + UBQ	0.20786	0.0336247	0.0315383	0.0251303	0.0442399	0.00280283	0.0154847	1	0.0336247	0.0194132	1.46471	0.0461946	0.0266704	1.28193	0.0322154	0.0185996	1.32306	0.0585323	0.0337936	1.70353	0.00477472	0.00275669	1.01204	0.0156712	0.00904775	1.29755	0.269708	1.78528
Actin + eIF-5A + GAPDH + HIS + TUB	0.196011	0.0279749	0.0132489	0.0309696	0.0456333	0.0262762	0.0460519	1	0.0279749	0.0161513	1.38939	0.0184078	0.0106278	1.29665	0.0401567	0.0231845	1.3682	0.0624352	0.036047	1.69163	0.0444494	0.0256629	1.04019	0.0479029	0.0276567	1.29768	0.254358	1.78605
60S + eIF-5A + GAPDH + GIIα + HIS + RP + UBQ	0.22643	0.0419735	0.0124448	0.016953	0.0476508	0.0110658	0.0248305	1	0.0419735	0.0242334	1.45576	0.0181167	0.0104597	1.23274	0.0208986	0.0120658	1.25555	0.0598278	0.0345416	1.79666	0.0198814	0.0114786	1.04626	0.0259791	0.0149991	1.29783	0.293867	1.78696
Actin + eIF-5A + GIIα + TUB	0.209025	0.0437638	0.0594608	0.0602352	0.0428383	0.0327105	0.0341626	1	0.0437638	0.025267	1.37857	0.0819707	0.0473258	1.30985	0.0788989	0.0455523	1.38123	0.0591694	0.0341614	1.717	0.0561639	0.0324263	0.998258	0.034103	0.0196894	1.29748	0.271207	1.78838
Actin + HIS + RP	0.159418	0.0384306	0.0291889	0.0429739	0.0340093	0.0109737	0.0308584	1	0.0384306	0.0221879	1.29818	0.0378923	0.0218772	1.47543	0.063405	0.0366069	1.50142	0.0510623	0.0294808	1.41419	0.0155188	0.0089598	1.10047	0.0339588	0.0196061	1.29828	0.20697	1.78969
eIF-5A + GAPDH + GIIα + RP + UBQ	0.22214	0.0117937	0.00673312	0.0146544	0.0557782	0.0104344	0.0245003	1	0.0117937	0.00680911	1.38906	0.00935273	0.0053998	1.26229	0.0184981	0.0106799	1.22961	0.0685856	0.0395979	1.81764	0.0189659	0.01095	1.09112	0.0267327	0.0154341	1.29829	0.288402	1.78972
60S + GIIα + HIS + RP + UBQ	0.232877	0.0510941	0.0208351	0.0159724	0.0509391	0.0178255	0.0237296	1	0.0510941	0.0294992	1.48624	0.0309659	0.0178782	1.22397	0.0195498	0.0112871	1.29001	0.065712	0.0379388	1.75177	0.0312262	0.0180284	0.961294	0.0228111	0.01317	1.28555	0.299375	1.7907
Actin + eIF-5A + GIIα + HIS + TUB + UBQ	0.22518	0.0238498	0.0451705	0.0293144	0.0504881	0.022164	0.0364839	1	0.0238498	0.0137697	1.42996	0.0645921	0.0372922	1.24907	0.0366158	0.0211401	1.33154	0.067227	0.0388135	1.72482	0.0382288	0.0220714	0.943925	0.0344381	0.0198828	1.27989	0.288205	1.79147
60S + eIF-5A + GAPDH + GIIα + HIS + TUB	0.241291	0.042438	0.00231406	0.0220999	0.0564839	0.0258422	0.0443161	1	0.042438	0.0245016	1.4497	0.00335469	0.00193683	1.20255	0.0265762	0.0153438	1.28235	0.072432	0.0418186	1.83818	0.0475026	0.0274256	1.01881	0.0451499	0.0260673	1.2986	0.313339	1.79159
eIF-5A + GAPDH + GIIα + RP + TUB + UBQ	0.261793	0.0239261	0.00560276	0.0232461	0.0518408	0.0271373	0.0365134	1	0.0239261	0.0138137	1.4532	0.00814193	0.00470075	1.19372	0.0277494	0.0160211	1.23748	0.064152	0.0370382	1.86739	0.050676	0.0292578	0.958512	0.0349985	0.0202064	1.28505	0.336417	1.79329
eIF-5A + GAPDH + GIIα + TUB	0.244222	0.0272417	0.0101475	0.0282603	0.0524057	0.0368125	0.0427108	1	0.0272417	0.015728	1.36402	0.0138414	0.00799133	1.22316	0.0345669	0.0199572	1.26138	0.0661036	0.0381649	1.88613	0.0694332	0.0400873	1.05889	0.0452261	0.0261113	1.29893	0.317228	1.79358
Actin + eIF-5A + GAPDH + HIS + RP + TUB + UBQ	0.22484	0.0186713	0.0135641	0.0203572	0.0457997	0.0175785	0.0388474	1	0.0186713	0.0107799	1.45937	0.0197951	0.0114287	1.24886	0.0254233	0.0146781	1.31512	0.0602319	0.0347749	1.73032	0.0304165	0.0175609	0.960005	0.0372937	0.0215315	1.28561	0.289057	1.79366
60S + eIF-5A + HIS + RP	0.265238	0.0633731	0.0356422	0.0414552	0.0578853	0.00883964	0.0552656	1	0.0633731	0.0365885	1.61085	0.0574142	0.0331481	1.13815	0.0471822	0.0272406	1.20812	0.0699326	0.0403756	1.77873	0.0157233	0.00907786	0.942155	0.0520688	0.0300619	1.27967	0.339417	1.79369
Actin + eIF-5A + GAPDH + GIIα + RP + TUB + UBQ	0.216968	0.0300174	0.0285185	0.0348442	0.0429667	0.0182253	0.0208736	1	0.0300174	0.0173305	1.40796	0.0401527	0.0231822	1.29157	0.0450037	0.0259829	1.32791	0.057056	0.0329413	1.75791	0.0320384	0.0184974	1.00849	0.0210508	0.0121537	1.29897	0.281835	1.79383
Actin + GIIα + HIS + RP + TUB + UBQ	0.210321	0.0278025	0.0435453	0.0267419	0.0473177	0.0234226	0.0330244	1	0.0278025	0.0160518	1.39463	0.0607298	0.0350624	1.29601	0.0346578	0.0200097	1.3863	0.0655965	0.0378722	1.65399	0.0387408	0.022367	0.936175	0.0309166	0.0178497	1.27785	0.268759	1.79476
GIIα + RP + TUB	0.247902	0.0518301	0.0210946	0.0436773	0.0533156	0.0546696	0.0605139	1	0.0518301	0.0299241	1.38583	0.0292336	0.016878	1.20956	0.0528304	0.0305017	1.31706	0.0702197	0.0405413	1.76779	0.0966444	0.0557977	0.884085	0.0534994	0.0308879	1.26072	0.312535	1.79615
GIIα + HIS + RP + TUB + UBQ	0.254179	0.0210101	0.0185845	0.0118007	0.0589022	0.0349841	0.0543131	1	0.0210101	0.0121302	1.44539	0.0268619	0.0155087	1.18001	0.013925	0.00803958	1.28483	0.0756793	0.0436935	1.75686	0.0614621	0.0354851	0.867931	0.0471401	0.0272163	1.25584	0.319208	1.79916
60S + Actin + eIF-5A + HIS + RP	0.200713	0.044673	0.0224961	0.0367613	0.0399026	0.00361726	0.0299631	1	0.044673	0.0257919	1.50977	0.0339639	0.019609	1.28333	0.0471769	0.0272376	1.34053	0.0534906	0.0308828	1.65164	0.0059744	0.00344932	1.01555	0.030429	0.0175682	1.30014	0.260954	1.80082
60S + eIF-5A + GAPDH + HIS + RP	0.224114	0.0579761	0.038867	0.0369755	0.047503	0.00830036	0.040232	1	0.0579761	0.0334725	1.49769	0.0582106	0.0336079	1.21493	0.0449228	0.0259362	1.24563	0.0591714	0.0341626	1.77906	0.0147669	0.00852565	1.06384	0.0428003	0.0247108	1.30019	0.291391	1.80116
60S + eIF-5A + GIIα + HIS + UBQ	0.260828	0.0576374	0.0205685	0.0200989	0.054919	0.00868956	0.0251207	1	0.0576374	0.033277	1.53094	0.0314891	0.0181802	1.17059	0.0235275	0.0135836	1.22873	0.0674807	0.03896	1.84146	0.0160014	0.00923843	0.97046	0.0243786	0.014075	1.29036	0.336563	1.80125
HIS + UBQ	0.26836	0.0723585	0.0202295	0.0542107	0.0805432	0.0082421	0.0450238	1	0.0723585	0.0417762	1.53538	0.0310601	0.0179326	1.13594	0.0615803	0.0355534	1.23532	0.0994964	0.0574443	1.73658	0.0143131	0.00826366	0.841936	0.0379072	0.0218857	1.24753	0.334787	1.80129
60S + Actin + eIF-5A + GIIα + HIS + RP + TUB	0.2177	0.025745	0.0251781	0.0317896	0.0466498	0.0196093	0.0395933	1	0.025745	0.0148639	1.46172	0.0368033	0.0212484	1.25704	0.0399608	0.0230714	1.34548	0.0627663	0.0362381	1.70879	0.0335081	0.0193459	0.971203	0.0384531	0.0222009	1.29071	0.280986	1.80183
eIF-5A + HIS + RP + TUB	0.289432	0.00881549	0.0233964	0.0297531	0.0714405	0.0384076	0.09556	1	0.00881549	0.00508962	1.55602	0.0364054	0.0210186	1.08746	0.0323553	0.0186804	1.20282	0.0859302	0.0496118	1.78606	0.0685983	0.0396053	0.830412	0.0793542	0.0458152	1.2438	0.359995	1.80196
Actin + GIIα + RP + TUB	0.195692	0.0544192	0.0567396	0.0584274	0.0337186	0.0333176	0.027051	1	0.0544192	0.0314189	1.32741	0.0753167	0.0434841	1.384	0.0808638	0.0466867	1.46682	0.0494592	0.0285553	1.6119	0.0537046	0.0310064	0.985714	0.0266646	0.0153948	1.29597	0.253612	1.80442
Actin + HIS + UBQ	0.185531	0.0460507	0.0687808	0.0295054	0.0563731	0.0122819	0.00578608	1	0.0460507	0.0265874	1.40255	0.0964688	0.0556963	1.38772	0.0409452	0.0236397	1.45832	0.0822101	0.047464	1.54686	0.0189983	0.0109687	0.990728	0.00573243	0.00330962	1.2977	0.240763	1.80472
60S + eIF-5A + GAPDH + HIS + RP + UBQ	0.255972	0.0467018	0.022019	0.0245178	0.0487432	0.0110841	0.0314996	1	0.0467018	0.0269633	1.55125	0.034157	0.0197205	1.18352	0.0290172	0.0167531	1.22757	0.0598354	0.034546	1.82865	0.0202689	0.0117022	0.985375	0.0310389	0.0179203	1.29606	0.331755	1.80561
60S + Actin + eIF-5A + GAPDH + GIIα + HIS + RP + TUB + UBQ	0.222597	0.0250744	0.0214745	0.0224921	0.0426298	0.0152507	0.026217	1	0.0250744	0.0144767	1.45643	0.031276	0.0180572	1.2619	0.0283827	0.0163868	1.32754	0.0565928	0.0326739	1.75587	0.0267783	0.0154605	0.993857	0.026056	0.0150434	1.29927	0.289213	1.80788
Actin + eIF-5A + GAPDH + RP + TUB	0.210153	0.0348907	0.0114094	0.0354762	0.0379365	0.0235857	0.0364022	1	0.0348907	0.0201441	1.42867	0.0163002	0.00941093	1.29667	0.0460011	0.0265588	1.34763	0.0511243	0.0295166	1.72623	0.0407145	0.0235065	1.01077	0.0367944	0.0212432	1.30166	0.273548	1.80997
Actin + eIF-5A + RP	0.173071	0.027498	0.028082	0.0467405	0.0346365	0.0142766	0.0180607	1	0.027498	0.015876	1.43006	0.040159	0.0231858	1.37083	0.0640733	0.0369928	1.35131	0.0468045	0.0270226	1.59148	0.0227209	0.0131179	1.06699	0.0192705	0.0111258	1.30178	0.2253	1.81066
60S + eIF-5A + GIIα + RP	0.244169	0.0264694	0.0151552	0.027221	0.0458433	0.0137	0.0229305	1	0.0264694	0.0152821	1.51398	0.0229447	0.0132471	1.20791	0.0328806	0.0189836	1.23022	0.0563975	0.0325611	1.83136	0.0250895	0.0144854	1.02826	0.0235786	0.0136131	1.30196	0.317897	1.81173
Actin + eIF-5A + GAPDH + GIIα + HIS + RP + UBQ	0.174592	0.0258697	0.0174228	0.0200581	0.0472404	0.0017585	0.0195472	1	0.0258697	0.0149359	1.33831	0.0233171	0.0134621	1.35195	0.0271175	0.0156563	1.33707	0.0631638	0.0364676	1.66226	0.00292308	0.00168764	1.12221	0.0219361	0.0126648	1.30197	0.227313	1.8118
Actin + GAPDH + GIIα + HIS + RP + TUB	0.173143	0.0331252	0.0201127	0.0255059	0.0357153	0.0240632	0.032788	1	0.0331252	0.0191248	1.28172	0.0257789	0.0148835	1.38953	0.0354413	0.020462	1.43585	0.0512819	0.0296076	1.60964	0.038733	0.0223625	1.09626	0.0359442	0.0207524	1.30217	0.225461	1.81301
eIF-5A + GIIα + HIS + TUB + UBQ	0.281625	0.0189771	0.0208643	0.0158596	0.0640148	0.0310167	0.0575573	1	0.0189771	0.0109564	1.48931	0.0310735	0.0179403	1.12883	0.0179028	0.0103362	1.22422	0.078368	0.0452458	1.84729	0.0572967	0.0330803	0.876541	0.0504514	0.0291281	1.26103	0.355137	1.81311
Actin + eIF-5A + HIS + TUB	0.223621	0.0238943	0.0319649	0.0390175	0.0559106	0.0337435	0.0665016	1	0.0238943	0.0137954	1.46737	0.0469045	0.0270803	1.23483	0.0481801	0.0278168	1.35858	0.0759589	0.0438549	1.6704	0.0563651	0.0325424	0.916356	0.0609392	0.0351832	1.27459	0.285025	1.81483
GAPDH + RP + UBQ	0.2319	0.0129343	0.0157407	0.00551254	0.06142	0.0199123	0.032954	1	0.0129343	0.00746763	1.44929	0.0228128	0.013171	1.26822	0.00699109	0.00403631	1.26054	0.0774223	0.0446998	1.81421	0.0361252	0.0208569	1.02264	0.0337002	0.0194568	1.30248	0.302045	1.8149
eIF-5A + GAPDH + HIS + RP + TUB + UBQ	0.272675	0.013457	0.0130041	0.0161281	0.0564243	0.0255196	0.0575533	1	0.013457	0.00776942	1.51561	0.0197091	0.0113791	1.14796	0.0185144	0.0106893	1.22356	0.0690386	0.0398595	1.83305	0.0467786	0.0270076	0.905107	0.0520919	0.0300753	1.27088	0.346537	1.81507
GAPDH + GIIα + RP + TUB + UBQ	0.24662	0.0318025	0.0155857	0.0264311	0.0491568	0.0341647	0.031912	1	0.0318025	0.0183612	1.40689	0.0219273	0.0126597	1.23725	0.032702	0.0188805	1.2972	0.063766	0.0368153	1.83159	0.0625756	0.0361281	0.957051	0.0305415	0.0176331	1.28833	0.317728	1.81587
Actin + eIF-5A + GAPDH + GIIα + HIS + TUB	0.181393	0.0308174	0.0218651	0.0288523	0.041596	0.0238053	0.0334029	1	0.0308174	0.0177924	1.31413	0.0287336	0.0165894	1.3392	0.0386389	0.0223082	1.37917	0.057368	0.0331214	1.67856	0.0399585	0.0230701	1.10524	0.0369182	0.0213147	1.30272	0.236303	1.81629
GAPDH + GIIα + HIS + UBQ	0.183045	0.0532375	0.00970821	0.0206681	0.0571949	0.00917835	0.0257141	1	0.0532375	0.0307367	1.27247	0.0123534	0.00713226	1.33756	0.0276449	0.0159608	1.32559	0.075817	0.043773	1.71622	0.0157521	0.00909448	1.16471	0.0299493	0.0172912	1.30276	0.238464	1.81656
eIF-5A + GAPDH + RP	0.214323	0.00345531	0.0539998	0.0152379	0.0424538	0.00551331	0.0414706	1	0.00345531	0.00199493	1.41272	0.0762864	0.044044	1.25166	0.0190726	0.0110116	1.19669	0.0508041	0.0293317	1.80302	0.0099406	0.00573921	1.15414	0.0478628	0.0276336	1.30304	0.279271	1.81822
Actin + GAPDH + GIIα + HIS + TUB + UBQ	0.194461	0.0346435	0.0421696	0.0223894	0.0416273	0.0216198	0.0200465	1	0.0346435	0.0200014	1.33212	0.0561752	0.0324327	1.34785	0.0301776	0.017423	1.41495	0.0589004	0.0340062	1.68351	0.0363971	0.0210139	1.04017	0.0208518	0.0120388	1.3031	0.253402	1.8186
eIF-5A + GAPDH + RP + TUB	0.276352	0.0285661	0.0274096	0.0176626	0.055519	0.0358168	0.0638272	1	0.0285661	0.0164927	1.50454	0.0412389	0.0238093	1.15331	0.0203704	0.0117609	1.21701	0.067567	0.0390098	1.88145	0.0673874	0.0389061	0.937471	0.0598361	0.0345464	1.2823	0.354365	1.81883
60S + GAPDH + GIIα + HIS + RP + UBQ	0.208735	0.0500036	0.0121146	0.0156586	0.0448162	0.0159224	0.0220799	1	0.0500036	0.0288696	1.41722	0.0171691	0.00991256	1.27678	0.0199926	0.0115427	1.30893	0.0586611	0.033868	1.75638	0.0279658	0.016146	1.06032	0.0234118	0.0135168	1.30327	0.272039	1.81963
60S + GIIα + HIS	0.187753	0.0993642	0.0219898	0.0367047	0.0479001	0.0128735	0.0221955	1	0.0993642	0.0573679	1.38359	0.030425	0.0175659	1.28349	0.0471102	0.0271991	1.35766	0.0650323	0.0375464	1.6974	0.0218514	0.0126159	1.09766	0.0243631	0.014066	1.3033	0.244699	1.8198
60S + eIF-5A + GIIα + HIS + RP + TUB	0.262152	0.0287965	0.00635648	0.0233072	0.0601009	0.028298	0.0578931	1	0.0287965	0.0166257	1.51798	0.00964901	0.00557086	1.15646	0.0269538	0.0155618	1.2566	0.0755229	0.0436032	1.80633	0.0511156	0.0295116	0.917345	0.053108	0.0306619	1.27579	0.33445	1.82003
Actin + eIF-5A + GAPDH + HIS + TUB + UBQ	0.227956	0.0231319	0.0240829	0.0220079	0.0460089	0.0195737	0.0362918	1	0.0231319	0.0133552	1.45752	0.0351013	0.0202658	1.24937	0.027496	0.0158748	1.32714	0.0610604	0.0352533	1.75299	0.0343125	0.0198103	0.966888	0.0350901	0.0202593	1.29232	0.294591	1.82013
60S + eIF-5A + GAPDH + GIIα + HIS + RP	0.198503	0.0504618	0.0222151	0.0258396	0.0437472	0.00919692	0.030774	1	0.0504618	0.0291341	1.39871	0.0310724	0.0179397	1.2685	0.0327775	0.0189241	1.27567	0.0558069	0.0322202	1.75089	0.0161028	0.00929697	1.12644	0.0346651	0.0200139	1.30337	0.258722	1.82021
eIF-5A + GIIα + TUB	0.29378	0.0373149	0.0262514	0.0452092	0.0679852	0.0493333	0.0669034	1	0.0373149	0.0215437	1.45735	0.0382574	0.0220879	1.12383	0.0508073	0.0293336	1.2159	0.0826634	0.0477257	1.92271	0.0948535	0.0547637	0.899176	0.060158	0.0347322	1.26983	0.37305	1.82061
60S + Actin + eIF-5A + GAPDH + GIIα + HIS + RP + TUB	0.201683	0.0288252	0.0147082	0.0267071	0.0416083	0.017141	0.0310642	1	0.0288252	0.0166422	1.41336	0.020788	0.0120019	1.29309	0.0345348	0.0199387	1.35308	0.0562994	0.0325044	1.71747	0.0294391	0.0169967	1.04382	0.0324255	0.0187209	1.30347	0.262888	1.82083
60S + Actin + eIF-5A + GIIα + HIS + RP	0.178876	0.0405743	0.024988	0.0322805	0.0381043	0.00145062	0.0201218	1	0.0405743	0.0234256	1.40844	0.0351941	0.0203193	1.32781	0.0428625	0.0247467	1.35609	0.0516728	0.0298333	1.6456	0.00238714	0.00137821	1.0836	0.0218041	0.0125886	1.30359	0.233181	1.82154
Actin + GAPDH + HIS + RP + TUB + UBQ	0.211551	0.025761	0.0225949	0.0185219	0.0421041	0.0207181	0.0339955	1	0.025761	0.0148731	1.42158	0.0321206	0.0185448	1.29635	0.0240109	0.0138627	1.38174	0.0581771	0.0335885	1.68104	0.0348281	0.020108	0.959	0.0326017	0.0188226	1.28995	0.272891	1.82172
60S + HIS + RP	0.238446	0.0839315	0.0345127	0.0489705	0.0521804	0.0177275	0.0503053	1	0.0839315	0.0484579	1.57841	0.0544752	0.0314512	1.18863	0.058208	0.0336064	1.2957	0.0676104	0.0390349	1.69369	0.0300249	0.0173349	0.93381	0.0469756	0.0271214	1.28171	0.305617	1.82263
GAPDH + GIIα + HIS + RP	0.156066	0.0469751	0.0249638	0.0303389	0.0422476	0.011619	0.0423509	1	0.0469751	0.0271211	1.20218	0.0300109	0.0173268	1.40045	0.0424881	0.0245305	1.35495	0.0572435	0.0330496	1.60472	0.0186453	0.0107649	1.26044	0.0533806	0.0308193	1.30379	0.203477	1.82274
60S + eIF-5A + GAPDH + GIIα + HIS + RP + TUB + UBQ	0.257351	0.0266609	0.00573314	0.0144262	0.0507101	0.0222329	0.0386304	1	0.0266609	0.0153927	1.49763	0.00858612	0.0049572	1.18602	0.0171098	0.00987833	1.259	0.0638438	0.0368603	1.83676	0.0408364	0.0235769	0.954852	0.0368863	0.0212963	1.28904	0.331736	1.82455
eIF-5A	0.371036	0.0233963	0.0445281	0.0317465	0.0754878	0.0186579	0.0737676	1	0.0233963	0.0135079	1.70912	0.076104	0.0439387	0.997669	0.0316725	0.0182861	0.977544	0.0737927	0.0426042	2.05691	0.0383776	0.0221573	0.966003	0.0712597	0.0411418	1.28454	0.476611	1.82481
Actin + HIS + RP + TUB	0.207008	0.0295434	0.0296595	0.0336517	0.0443017	0.0327345	0.0598433	1	0.0295434	0.0170569	1.41337	0.0419199	0.0242025	1.30502	0.043916	0.0253549	1.44291	0.0639236	0.0369063	1.5685	0.051344	0.0296435	0.904934	0.0541542	0.031266	1.27246	0.263408	1.82487
60S + Actin + eIF-5A + GAPDH + HIS + RP + TUB	0.220176	0.0278627	0.0102399	0.027544	0.045106	0.0172905	0.0396322	1	0.0278627	0.0160865	1.48612	0.0152177	0.00878596	1.25726	0.03463	0.0199936	1.3417	0.0605188	0.0349406	1.7326	0.0299575	0.017296	0.991376	0.0392904	0.0226843	1.30151	0.286561	1.82631
60S + Actin + GIIα + HIS + RP + UBQ	0.193112	0.0410465	0.0430435	0.024229	0.0416906	0.00639017	0.00876732	1	0.0410465	0.0236982	1.42778	0.0614565	0.035482	1.33643	0.0323804	0.0186948	1.3915	0.0580123	0.0334934	1.65064	0.0105479	0.00608982	1.02001	0.00894277	0.00516311	1.30439	0.251894	1.82636
60S + GAPDH + HIS + RP + UBQ	0.237545	0.0565209	0.0192563	0.0263715	0.0447442	0.0170367	0.0264239	1	0.0565209	0.0326323	1.5212	0.0292927	0.0169122	1.22443	0.03229	0.0186426	1.2846	0.0574782	0.033185	1.78583	0.0304247	0.0175657	0.989265	0.0261402	0.0150921	1.30089	0.309019	1.82679
60S + GIIα + HIS + UBQ	0.239531	0.0727061	0.034456	0.018298	0.0516935	0.0153653	0.0135541	1	0.0727061	0.0419769	1.48927	0.0513144	0.0296264	1.2178	0.0222833	0.0128652	1.30059	0.0672322	0.0388166	1.79055	0.0275124	0.0158843	0.971397	0.0131664	0.00760164	1.29494	0.310177	1.82682
Actin + GIIα + HIS + TUB + UBQ	0.212263	0.0334171	0.0630015	0.0300628	0.0471675	0.0261615	0.02901	1	0.0334171	0.0192934	1.38049	0.0869727	0.0502137	1.3063	0.0392709	0.0226731	1.41634	0.0668051	0.0385699	1.66492	0.0435569	0.0251476	0.939511	0.0272552	0.0157358	1.28459	0.272672	1.82853
eIF-5A + GAPDH + GIIα + TUB + UBQ	0.275032	0.0235448	0.0184371	0.0266093	0.0530152	0.0291768	0.0316482	1	0.0235448	0.0135936	1.44983	0.0267305	0.0154329	1.1837	0.0314975	0.0181851	1.23605	0.0655296	0.0378336	1.92608	0.0561967	0.0324452	0.966535	0.0305891	0.0176606	1.2937	0.355808	1.82913
60S + Actin + eIF-5A + GIIα + HIS + TUB	0.219597	0.0347253	0.0374144	0.0353035	0.0497074	0.0215174	0.0390258	1	0.0347253	0.0200486	1.46024	0.054634	0.031543	1.25881	0.0444405	0.0256577	1.36293	0.0677477	0.0391141	1.72738	0.0371689	0.0214595	0.980001	0.0382453	0.022081	1.29823	0.285087	1.82937
60S + Actin + GAPDH + GIIα + HIS + RP + TUB + UBQ	0.211826	0.0305594	0.0292006	0.0217481	0.0389735	0.0180163	0.0210539	1	0.0305594	0.0176435	1.42773	0.0416905	0.02407	1.2994	0.0282594	0.0163155	1.37927	0.0537548	0.0310354	1.72138	0.0310129	0.0179053	0.997419	0.0209995	0.0121241	1.3042	0.276263	1.83035
HIS + RP + TUB	0.272117	0.0192999	0.0165031	0.0317689	0.0704075	0.0521166	0.10372	1	0.0192999	0.0111428	1.50798	0.0248863	0.0143681	1.11905	0.035551	0.0205254	1.28874	0.090737	0.052387	1.70419	0.0888164	0.0512782	0.789563	0.0818932	0.0472811	1.23492	0.336043	1.83039
60S + eIF-5A + GAPDH + GIIα + RP + TUB	0.25515	0.0155224	0.00432523	0.0243939	0.0494164	0.0274881	0.0365043	1	0.0155224	0.00896185	1.48477	0.00642199	0.00370774	1.2033	0.0293531	0.016947	1.267	0.0626108	0.0361483	1.87082	0.0514251	0.0296903	0.995409	0.0363366	0.020979	1.30355	0.3326	1.83048
60S + GAPDH + GIIα + HIS + TUB	0.223681	0.0530273	0.00739342	0.0204774	0.053122	0.0320962	0.0389242	1	0.0530273	0.0306153	1.40259	0.0103699	0.00598708	1.24801	0.0255561	0.0147548	1.35359	0.0719054	0.0415146	1.79702	0.0576777	0.0333002	1.02954	0.040074	0.0231368	1.30513	0.291932	1.83076
eIF-5A + GAPDH + GIIα + HIS	0.175119	0.0526558	0.0214574	0.0339741	0.0470251	0.00764803	0.0348212	1	0.0526558	0.0304008	1.24761	0.0267704	0.0154559	1.32467	0.0450046	0.0259834	1.27507	0.0599601	0.034618	1.70838	0.0130658	0.00754352	1.27532	0.0444082	0.0256391	1.30518	0.22856	1.83105
Actin + eIF-5A + GAPDH + GIIα + RP + TUB	0.191287	0.033402	0.0202191	0.0381854	0.0364642	0.0220689	0.0263372	1	0.033402	0.0192846	1.34509	0.0271965	0.0157019	1.33947	0.0511484	0.0295305	1.36202	0.0496648	0.028674	1.70725	0.0376771	0.0217529	1.07929	0.0284253	0.0164114	1.30552	0.249728	1.83312
60S + Actin + GIIα + HIS + RP + TUB	0.205351	0.0331187	0.0361223	0.0321644	0.0418204	0.0233135	0.0340113	1	0.0331187	0.0191211	1.42435	0.0514506	0.029705	1.30623	0.0420141	0.0242568	1.41895	0.0593409	0.0342605	1.65665	0.0386223	0.0222986	0.972019	0.0330596	0.019087	1.29636	0.26621	1.83415
Actin + GIIα + HIS + UBQ	0.168046	0.0436643	0.0673121	0.0261816	0.0556967	0.006151	0.00846374	1	0.0436643	0.0252096	1.28739	0.0866568	0.0500313	1.43213	0.0374954	0.021648	1.45296	0.0809254	0.0467223	1.56359	0.00961763	0.00555274	1.09882	0.00930015	0.00536945	1.30582	0.219437	1.83489
60S + Actin + eIF-5A + GAPDH + GIIα + HIS + TUB + UBQ	0.224836	0.0316049	0.0301605	0.0239697	0.0427389	0.0153338	0.0228187	1	0.0316049	0.0182471	1.45463	0.0438724	0.0253297	1.26384	0.0302939	0.0174902	1.33813	0.0571901	0.0330187	1.77621	0.027236	0.0157247	1.00349	0.0228984	0.0132204	1.30605	0.293647	1.8363
Actin + eIF-5A + GIIα + HIS	0.149293	0.0407312	0.036968	0.0386566	0.040361	0.0174189	0.0181088	1	0.0407312	0.0235162	1.26085	0.0466111	0.0269109	1.41844	0.0548321	0.0316573	1.39747	0.0564031	0.0325644	1.55669	0.0271158	0.0156553	1.20314	0.0217875	0.012579	1.3061	0.194991	1.83659
60S + Actin + eIF-5A + GIIα + HIS + UBQ	0.208029	0.0449843	0.0439332	0.0275448	0.0436137	0.00189324	0.00971301	1	0.0449843	0.0259717	1.46364	0.0643022	0.0371249	1.2878	0.0354723	0.02048	1.33621	0.0582772	0.0336464	1.72101	0.00325829	0.00188117	1.02818	0.00998676	0.00576586	1.30614	0.271716	1.83685
Actin + GAPDH + GIIα + RP + TUB + UBQ	0.204386	0.0378259	0.0405501	0.0384513	0.0403455	0.021913	0.015602	1	0.0378259	0.0218388	1.36344	0.0552878	0.0319204	1.34825	0.0518418	0.0299309	1.39745	0.0563808	0.0325515	1.7123	0.0375216	0.0216631	1.01581	0.0158487	0.00915023	1.30621	0.266971	1.83725
GAPDH + HIS + RP + TUB + UBQ	0.258257	0.0204527	0.00671317	0.0153113	0.0533615	0.0319011	0.0555637	1	0.0204527	0.0118083	1.47958	0.00993269	0.00573464	1.18055	0.0180758	0.0104361	1.27969	0.0682861	0.039425	1.79129	0.057144	0.0329921	0.893368	0.0496388	0.028659	1.27075	0.32818	1.83775
60S + eIF-5A + GAPDH + GIIα + HIS + UBQ	0.230955	0.0549773	0.0102058	0.0187262	0.047864	0.0082844	0.0178115	1	0.0549773	0.0317412	1.45267	0.0148256	0.00855957	1.23022	0.0230373	0.0133006	1.2569	0.0601603	0.0347335	1.83106	0.0151692	0.00875796	1.06868	0.0190348	0.0109898	1.30659	0.301764	1.83953
60S + eIF-5A + GAPDH + HIS + UBQ	0.266848	0.0633988	0.0156055	0.0288668	0.0497318	0.00797236	0.0255513	1	0.0633988	0.0366033	1.56683	0.0244511	0.0141169	1.17097	0.0338022	0.0195157	1.22354	0.0608491	0.0351313	1.8772	0.0149657	0.00864048	0.998622	0.0255161	0.0147317	1.3062	0.348556	1.83993
GIIα + HIS + TUB + UBQ	0.266746	0.0290961	0.0371457	0.0120785	0.0621988	0.0396633	0.0538272	1	0.0290961	0.0167987	1.43931	0.0534643	0.0308676	1.16406	0.0140601	0.0081176	1.2949	0.0805414	0.0465006	1.79827	0.0713252	0.0411796	0.855387	0.0460431	0.026583	1.25865	0.335741	1.84115
Actin + GAPDH + HIS + RP + UBQ	0.169862	0.0321272	0.020699	0.0208395	0.0466404	0.00166535	0.0210157	1	0.0321272	0.0185487	1.35243	0.027994	0.0161623	1.39346	0.0290389	0.0167656	1.40329	0.06545	0.0377876	1.60193	0.00266777	0.00154024	1.09151	0.0229389	0.0132438	1.3071	0.222027	1.84262
Actin + eIF-5A + GAPDH + HIS + RP	0.154807	0.0299314	0.0143343	0.0333385	0.0356636	0.00898064	0.0295586	1	0.0299314	0.0172809	1.33106	0.0190798	0.0110157	1.38278	0.0460999	0.0266158	1.36034	0.0485145	0.0280098	1.59617	0.0143346	0.00827611	1.17371	0.0346933	0.0200302	1.30734	0.202386	1.84407
60S + GAPDH + GIIα + HIS + RP + TUB + UBQ	0.245535	0.0323566	0.00990892	0.0119638	0.0473946	0.0268232	0.0345195	1	0.0323566	0.0186811	1.46965	0.0145626	0.00840773	1.21558	0.014543	0.00839639	1.30526	0.0618621	0.0357161	1.80723	0.0484757	0.0279874	0.953258	0.032906	0.0189983	1.29183	0.317189	1.84445
60S + GIIα + HIS + RP + TUB	0.247083	0.0367693	0.0105718	0.0216325	0.0572138	0.0353343	0.0550981	1	0.0367693	0.0212287	1.48239	0.0156716	0.00904801	1.19095	0.0257632	0.0148744	1.32115	0.0755883	0.0436409	1.75994	0.0621863	0.0359033	0.907802	0.0500182	0.028878	1.27704	0.315534	1.84663
60S + eIF-5A + HIS	0.286197	0.0965592	0.0284305	0.0538535	0.0688253	0.00257793	0.0573752	1	0.0965592	0.0557485	1.65751	0.0471237	0.0272069	1.10318	0.0594099	0.0343003	1.19483	0.0822343	0.047478	1.84005	0.00474352	0.00273867	0.948575	0.0544246	0.0314221	1.29069	0.369391	1.84699
GAPDH + GIIα + RP + UBQ	0.198089	0.0206305	0.00846367	0.0164307	0.0594828	0.0175046	0.0329198	1	0.0206305	0.011911	1.31895	0.0111631	0.00644503	1.3387	0.0219957	0.0126992	1.30251	0.077477	0.0447314	1.76223	0.0308472	0.0178097	1.12535	0.0370464	0.0213887	1.30796	0.259092	1.84774
Actin + eIF-5A + GAPDH + HIS + UBQ	0.183369	0.0348044	0.0210836	0.0250432	0.0459462	0.00961505	0.0139657	1	0.0348044	0.0200944	1.39337	0.0293772	0.0169609	1.33293	0.0333808	0.0192724	1.33664	0.0614136	0.0354571	1.68444	0.0161959	0.00935073	1.102	0.0153901	0.0088855	1.30823	0.239889	1.84937
Actin + GIIα + HIS + RP	0.156418	0.0387072	0.0354529	0.0332232	0.0383414	0.00699159	0.0223093	1	0.0387072	0.0223476	1.21466	0.0430632	0.0248625	1.4993	0.0498115	0.0287587	1.48495	0.0569353	0.0328716	1.46187	0.0102208	0.00590098	1.18877	0.0265206	0.0153117	1.30826	0.204635	1.84955
Actin + eIF-5A + GAPDH + GIIα + TUB + UBQ	0.219678	0.03113	0.0423436	0.0393376	0.0421002	0.0196311	0.0142628	1	0.03113	0.0179729	1.39811	0.0592008	0.0341796	1.2995	0.0511193	0.0295138	1.34229	0.0565108	0.0326265	1.78575	0.0350563	0.0202397	1.02421	0.0146081	0.00843398	1.30831	0.287407	1.84986
60S + Actin + eIF-5A + GAPDH + HIS + RP + UBQ	0.21064	0.037019	0.0178689	0.022633	0.0397826	0.00347968	0.0166564	1	0.037019	0.0213729	1.48902	0.0266072	0.0153617	1.28216	0.0290192	0.0167542	1.3192	0.0524811	0.0303	1.72725	0.00601028	0.00347004	1.03303	0.0172066	0.00993424	1.30844	0.27561	1.85066
60S + GAPDH + HIS + RP	0.196089	0.0728181	0.0378214	0.0421658	0.0404434	0.0149062	0.0356191	1	0.0728181	0.0420415	1.44844	0.054782	0.0316284	1.27586	0.0537977	0.0310601	1.32298	0.0535056	0.0308915	1.71505	0.025565	0.0147599	1.08957	0.0388094	0.0224066	1.30865	0.256612	1.85189
60S + eIF-5A + GAPDH + GIIα + HIS + TUB + UBQ	0.265381	0.035254	0.0105254	0.0150502	0.0523953	0.0225821	0.0361867	1	0.035254	0.0203539	1.50125	0.0158013	0.00912289	1.17758	0.0177228	0.0102323	1.26088	0.066064	0.0381421	1.87302	0.0422968	0.02442	0.959868	0.0347345	0.020054	1.29543	0.343783	1.85286
60S + eIF-5A + GAPDH + HIS + RP + TUB	0.266625	0.0328655	0.0222161	0.0251279	0.058834	0.0256959	0.0582066	1	0.0328655	0.0189749	1.54806	0.034392	0.0198562	1.1568	0.029068	0.0167824	1.25244	0.0736859	0.0425426	1.83564	0.0471683	0.0272327	0.939584	0.0546899	0.0315753	1.28875	0.343614	1.85336
Actin + eIF-5A + RP + UBQ	0.226129	0.0234252	0.039507	0.0368743	0.0542967	0.00603739	0.0105099	1	0.0234252	0.0135245	1.52556	0.0602702	0.034797	1.27864	0.0471491	0.0272216	1.29551	0.0703422	0.0406121	1.70467	0.0102918	0.00594195	0.950272	0.00998727	0.00576615	1.29244	0.292259	1.85412
eIF-5A + GAPDH + HIS + TUB + UBQ	0.287073	0.0211563	0.00483813	0.0183978	0.0594054	0.0277636	0.0577784	1	0.0211563	0.0122146	1.52443	0.00737537	0.00425817	1.1293	0.0207767	0.0119954	1.21929	0.0724324	0.0418189	1.88343	0.0522908	0.0301901	0.902162	0.0521255	0.0300947	1.27644	0.36643	1.85429
Actin + eIF-5A + GIIα + RP	0.158922	0.0263752	0.0351191	0.0472819	0.038604	0.0080214	0.0118987	1	0.0263752	0.0152277	1.3062	0.0458726	0.0264845	1.41939	0.0671116	0.0387469	1.37226	0.0529748	0.030585	1.59738	0.0128132	0.0073977	1.16168	0.0138224	0.00798037	1.30948	0.208106	1.8569
eIF-5A + GAPDH + GIIα + RP	0.188051	0.0139375	0.0242636	0.0161525	0.0428627	0.00813884	0.0319083	1	0.0139375	0.00804682	1.29332	0.0313805	0.0181175	1.32555	0.0214109	0.0123616	1.25266	0.0536926	0.0309994	1.75416	0.0142768	0.00824271	1.23205	0.0393126	0.0226972	1.30962	0.246275	1.85773
60S + eIF-5A + GIIα + HIS + TUB	0.273979	0.0415579	0.0113053	0.0259987	0.0671735	0.0308804	0.0597958	1	0.0415579	0.0239935	1.52716	0.017265	0.00996794	1.13915	0.0296164	0.017099	1.25887	0.0845629	0.0488224	1.85022	0.0571356	0.0329873	0.91672	0.054816	0.031648	1.28202	0.351247	1.85869
GAPDH + RP + TUB	0.253786	0.0414013	0.0226888	0.0164732	0.0490596	0.0493872	0.0627686	1	0.0414013	0.023903	1.44163	0.0327088	0.0188844	1.21015	0.019935	0.0115095	1.30895	0.0642165	0.0370754	1.82637	0.0901991	0.0520765	0.927998	0.0582491	0.0336301	1.28585	0.326331	1.85909
Actin + GIIα + RP + UBQ	0.178783	0.0331316	0.0651999	0.0471236	0.0599517	0.00344246	0.0222957	1	0.0331316	0.0191286	1.33355	0.0869473	0.050199	1.43337	0.0675455	0.0389974	1.42699	0.0855503	0.0493925	1.60448	0.00552335	0.00318891	1.0611	0.023658	0.013659	1.30991	0.234191	1.85949
60S + Actin + eIF-5A + GAPDH + GIIα + HIS + RP + UBQ	0.193735	0.0354318	0.0207356	0.0212219	0.0404844	0.00329726	0.0135212	1	0.0354318	0.0204566	1.41584	0.0293582	0.01695	1.3155	0.0279174	0.0161181	1.33337	0.0539808	0.0311659	1.71286	0.00564776	0.00326073	1.08226	0.0146334	0.00844861	1.30997	0.253788	1.85983
Actin + eIF-5A + GIIα + RP + TUB + UBQ	0.238111	0.0360427	0.043607	0.0444785	0.0477769	0.0212687	0.0278621	1	0.0360427	0.0208093	1.46334	0.0638119	0.0368418	1.2493	0.0555672	0.0320817	1.31479	0.0628165	0.0362671	1.754	0.0373053	0.0215382	0.921545	0.0256762	0.0148242	1.28383	0.305694	1.85989
Actin + GAPDH + HIS + TUB + UBQ	0.213291	0.0323949	0.0376215	0.0201194	0.0411679	0.0229403	0.0290851	1	0.0323949	0.0187032	1.41211	0.0531258	0.0306722	1.30665	0.0262891	0.015178	1.41073	0.058077	0.0335307	1.69761	0.0389436	0.0224841	0.967021	0.0281259	0.0162385	1.29902	0.277069	1.86009
60S + Actin + GAPDH + HIS + RP + TUB	0.206611	0.0351528	0.0164179	0.0268461	0.0402237	0.0206304	0.0343155	1	0.0351528	0.0202955	1.45191	0.0238373	0.0137625	1.30649	0.035074	0.02025	1.41431	0.0568889	0.0328448	1.6836	0.0347333	0.0200533	0.995618	0.0341652	0.0197253	1.30865	0.270382	1.86069
Actin + GAPDH + HIS + TUB	0.182689	0.0406722	0.0275546	0.0308317	0.0382627	0.0313205	0.0395122	1	0.0406722	0.0234821	1.31938	0.036355	0.0209896	1.38409	0.042674	0.0246378	1.48792	0.0569318	0.0328696	1.61061	0.0504451	0.0291245	1.05943	0.0418606	0.0241683	1.31024	0.239367	1.86144
60S + Actin + GAPDH + GIIα + HIS + RP + TUB	0.189973	0.0355397	0.0222516	0.0261422	0.036707	0.0200889	0.0257958	1	0.0355397	0.0205188	1.37558	0.0306088	0.017672	1.34174	0.035076	0.0202511	1.41731	0.0520252	0.0300367	1.67363	0.0336214	0.0194113	1.05543	0.0272256	0.0157187	1.31061	0.248981	1.86369
eIF-5A + HIS + TUB	0.318447	0.0207183	0.0137033	0.0376859	0.0870215	0.0484296	0.110278	1	0.0207183	0.0119617	1.58489	0.0217182	0.012539	1.03934	0.0391684	0.0226139	1.18954	0.103516	0.0597649	1.8528	0.0897304	0.0518059	0.80288	0.0885398	0.0511185	1.24491	0.396437	1.86369
60S + GAPDH + GIIα + RP + TUB	0.238793	0.0230764	0.00586487	0.0254194	0.0443377	0.0347681	0.0304583	1	0.0230764	0.0133232	1.4436	0.0084665	0.00488814	1.24916	0.0317529	0.0183325	1.33439	0.0591637	0.0341582	1.83569	0.0638233	0.0368484	1.00143	0.0305018	0.0176102	1.31071	0.312988	1.86426
60S + Actin + eIF-5A + GIIα + RP + UBQ	0.221258	0.0163145	0.0427879	0.0374994	0.041995	0.00554457	0.00176482	1	0.0163145	0.00941918	1.49909	0.0641431	0.0370331	1.28893	0.0483342	0.0279058	1.32058	0.0554579	0.0320186	1.75165	0.00971217	0.00560732	1.00482	0.00177331	0.00102382	1.31085	0.290036	1.86508
60S + Actin + eIF-5A + GAPDH + HIS + TUB	0.222436	0.0376971	0.0169681	0.030481	0.0487489	0.0188747	0.0382618	1	0.0376971	0.0217644	1.48843	0.0252558	0.0145814	1.25903	0.0383763	0.0221566	1.35846	0.0662233	0.0382341	1.75545	0.0331335	0.0191297	1.00374	0.038405	0.0221731	1.31085	0.291581	1.8651
GAPDH + GIIα + TUB + UBQ	0.259154	0.0341867	0.0339683	0.0319976	0.0494147	0.0379287	0.0231897	1	0.0341867	0.0197377	1.39168	0.0472731	0.0272931	1.2353	0.0395267	0.0228207	1.31062	0.0647637	0.0373913	1.8946	0.0718596	0.0414881	0.966686	0.0224172	0.0129426	1.29981	0.336852	1.86551
Actin + eIF-5A + GIIα + UBQ	0.192833	0.0235205	0.0672922	0.0485081	0.0556116	0.00868414	0.0106347	1	0.0235205	0.0135796	1.38468	0.0931782	0.0537964	1.35629	0.0657911	0.0379845	1.34294	0.0746828	0.0431182	1.70885	0.0148399	0.00856784	1.07412	0.0114229	0.00659503	1.31115	0.252832	1.86689
Actin + GAPDH + GIIα + HIS + RP + UBQ	0.163801	0.0334387	0.0264443	0.0181321	0.0477882	0.00184105	0.0214793	1	0.0334387	0.0193058	1.28496	0.0339798	0.0196182	1.422	0.0257838	0.0148863	1.40883	0.0673252	0.0388702	1.60408	0.0029532	0.00170503	1.1508	0.0247184	0.0142711	1.31178	0.21487	1.87066
60S + eIF-5A + GAPDH + GIIα + RP + UBQ	0.244926	0.0234392	0.0110256	0.0160283	0.045257	0.0143716	0.0151131	1	0.0234392	0.0135326	1.48828	0.0164092	0.00947383	1.23129	0.0197354	0.0113942	1.24246	0.0562299	0.0324643	1.86419	0.0267913	0.015468	1.04466	0.015788	0.00911518	1.31181	0.321296	1.87087
GAPDH + GIIα + TUB	0.221589	0.0429286	0.023628	0.0333289	0.044706	0.0500167	0.0348093	1	0.0429286	0.0247849	1.26524	0.0298952	0.01726	1.30884	0.0436222	0.0251853	1.37289	0.0613763	0.0354356	1.83227	0.0916441	0.0529108	1.09165	0.0379996	0.0219391	1.31181	0.290683	1.87089
60S + Actin + HIS + RP	0.182296	0.0572851	0.0332592	0.0382822	0.0308979	0.00263508	0.0194384	1	0.0572851	0.0330735	1.46368	0.0486806	0.0281058	1.36629	0.0523046	0.0301981	1.45038	0.0448138	0.0258732	1.56301	0.00411867	0.00237791	1.02822	0.019987	0.0115395	1.31193	0.239159	1.87158
60S + Actin + eIF-5A + GAPDH + GIIα + HIS + TUB	0.201732	0.0369496	0.0232531	0.0290039	0.0432098	0.0182323	0.027877	1	0.0369496	0.0213329	1.40522	0.0326757	0.0188653	1.29987	0.0377013	0.0217668	1.36917	0.0591613	0.0341568	1.7347	0.0316275	0.0182601	1.06278	0.029627	0.0171052	1.31195	0.264663	1.87172
Actin + eIF-5A + GAPDH + GIIα + HIS + UBQ	0.172312	0.0345915	0.0274601	0.0216862	0.0468695	0.0060972	0.0121562	1	0.0345915	0.0199714	1.31734	0.0361742	0.0208852	1.37036	0.029718	0.0171577	1.35286	0.0634078	0.0366085	1.67265	0.0101985	0.00588811	1.15999	0.0141011	0.00814127	1.3122	0.226108	1.8732
eIF-5A + GAPDH + UBQ	0.283677	0.00971792	0.0100849	0.00322634	0.0591903	0.00528366	0.0158879	1	0.00971792	0.00561064	1.52324	0.0153617	0.0088691	1.17777	0.00379987	0.00219386	1.16244	0.0688049	0.0397245	1.97252	0.0104221	0.00601722	1.03906	0.0165084	0.00953113	1.3125	0.372327	1.87503
Actin + eIF-5A + GAPDH + GIIα + HIS + RP	0.153777	0.0309464	0.0100094	0.0273718	0.0373198	0.00644004	0.0240336	1	0.0309464	0.0178669	1.26786	0.0126906	0.00732692	1.41287	0.0386728	0.0223278	1.37276	0.051231	0.0295783	1.59928	0.0102994	0.00594638	1.22251	0.0293812	0.0169633	1.31255	0.20184	1.87527
60S + Actin + GIIα + HIS + TUB	0.206417	0.0449206	0.0534991	0.0364553	0.0448648	0.0256529	0.0320584	1	0.0449206	0.0259349	1.41541	0.0757233	0.0437189	1.31845	0.0480644	0.02775	1.45637	0.0653398	0.0377239	1.66782	0.0427845	0.0247016	0.982701	0.0315038	0.0181887	1.30679	0.269744	1.87536
Actin + eIF-5A + GAPDH + RP + UBQ	0.197667	0.0175597	0.020104	0.0254454	0.0466499	0.00432687	0.0134823	1	0.0175597	0.0101381	1.43342	0.0288174	0.0166377	1.33344	0.0339298	0.0195894	1.31746	0.0614593	0.0354836	1.71971	0.00744099	0.00429606	1.0716	0.0144477	0.00834136	1.3126	0.259459	1.87563
60S + GAPDH + GIIα + HIS + RP	0.176735	0.0616238	0.0186829	0.0263383	0.0375648	0.0143869	0.0279183	1	0.0616238	0.0355785	1.34342	0.025099	0.0144909	1.33057	0.0350449	0.0202332	1.34514	0.0505301	0.0291736	1.69498	0.0243855	0.014079	1.16155	0.0324284	0.0187226	1.31261	0.231985	1.87566
60S + Actin + eIF-5A + GIIα + HIS + RP + TUB + UBQ	0.240741	0.0219316	0.0317203	0.0269158	0.0465918	0.0170027	0.0330846	1	0.0219316	0.0126622	1.50564	0.0477595	0.0275739	1.22729	0.0330335	0.0190719	1.31784	0.0614005	0.0354496	1.75292	0.0298044	0.0172076	0.927348	0.0306809	0.0177136	1.28851	0.310196	1.87634
60S + Actin + GAPDH + GIIα + HIS + TUB + UBQ	0.21312	0.0385491	0.0405684	0.0233449	0.0383388	0.0180838	0.0156687	1	0.0385491	0.0222563	1.42173	0.0576773	0.0333	1.3071	0.0305141	0.0176173	1.39942	0.053652	0.030976	1.73918	0.031451	0.0181582	1.00897	0.0158093	0.00912752	1.31273	0.27977	1.8764
60S + Actin + eIF-5A + HIS + RP + UBQ	0.234554	0.0357005	0.0282517	0.026034	0.0441882	0.00321359	0.0228693	1	0.0357005	0.0206117	1.56213	0.044133	0.0254802	1.23873	0.032249	0.018619	1.30497	0.0576642	0.0332925	1.71866	0.00552307	0.00318874	0.947922	0.0216783	0.012516	1.2954	0.303842	1.87657
eIF-5A + GAPDH + GIIα + UBQ	0.230712	0.0168821	0.00951692	0.0165375	0.0573839	0.00610208	0.017091	1	0.0168821	0.00974688	1.36921	0.0130306	0.00752324	1.26648	0.0209444	0.0120922	1.22573	0.0703374	0.0406093	1.8764	0.01145	0.00661064	1.13884	0.019464	0.0112375	1.31278	0.302874	1.87666
Actin + eIF-5A + HIS + RP + TUB + UBQ	0.251033	0.0167922	0.0258885	0.024915	0.0513869	0.0206857	0.049924	1	0.0167922	0.00969497	1.52582	0.0395011	0.022806	1.20122	0.0299283	0.0172791	1.30021	0.066814	0.0385751	1.72214	0.0356236	0.0205673	0.870314	0.0434495	0.0250856	1.26995	0.318799	1.87907
60S + GAPDH + GIIα + HIS + TUB + UBQ	0.252659	0.0430239	0.0192211	0.0122865	0.0486226	0.0277163	0.030335	1	0.0430239	0.0248399	1.46919	0.0282394	0.016304	1.2104	0.0148715	0.00858608	1.31535	0.0639556	0.0369248	1.84385	0.0511047	0.0295053	0.958791	0.0290849	0.0167922	1.29959	0.328354	1.87999
60S + Actin + eIF-5A + HIS	0.198777	0.0648279	0.0330755	0.0437631	0.0421359	0.0114146	0.0277681	1	0.0648279	0.0374284	1.51888	0.0502378	0.0290048	1.2923	0.0565549	0.032652	1.36488	0.0575103	0.0332036	1.66389	0.0189926	0.0109654	1.04058	0.0288951	0.0166826	1.31342	0.261078	1.88053
60S + GIIα + RP	0.212398	0.0371393	0.0216598	0.0288174	0.0361195	0.0242829	0.0146868	1	0.0371393	0.0214424	1.4541	0.0314955	0.0181839	1.28722	0.0370942	0.0214163	1.32812	0.047971	0.027696	1.7617	0.0427793	0.0246986	1.05015	0.0154234	0.00890471	1.31355	0.278996	1.88129
60S + eIF-5A + GAPDH + HIS	0.230077	0.0814892	0.0336678	0.0454231	0.052299	0.00343063	0.0350798	1	0.0814892	0.0470478	1.50272	0.0505933	0.02921	1.20653	0.0548046	0.0316414	1.24493	0.0651083	0.0375903	1.82528	0.00626188	0.0036153	1.10235	0.0386704	0.0223264	1.31364	0.302237	1.88182
Actin + GAPDH + RP + TUB	0.194582	0.0470477	0.0250607	0.0391782	0.0284207	0.0292428	0.0286404	1	0.0470477	0.027163	1.36611	0.0342356	0.019766	1.3842	0.0542306	0.03131	1.46006	0.0414959	0.0239577	1.65189	0.048306	0.0278895	1.02219	0.0292758	0.0169024	1.31408	0.255696	1.88445
60S + Actin + eIF-5A + GAPDH + GIIα + RP + TUB + UBQ	0.234659	0.0185138	0.0291304	0.0332339	0.0394786	0.0162567	0.0166966	1	0.0185138	0.010689	1.48065	0.0431319	0.0249022	1.2644	0.0420209	0.0242608	1.326	0.0523485	0.0302234	1.79947	0.0292533	0.0168894	0.986056	0.0164638	0.00950537	1.30943	0.307269	1.88446
60S + GAPDH + HIS + RP + TUB	0.25124	0.0410943	0.0178611	0.0252614	0.056072	0.0323224	0.0557702	1	0.0410943	0.0237258	1.51752	0.0271046	0.0156489	1.19138	0.030096	0.0173759	1.31591	0.0737856	0.0426001	1.79421	0.0579933	0.0334824	0.934272	0.0521046	0.0300826	1.29222	0.324657	1.88476
60S + GAPDH + HIS + UBQ	0.245565	0.0795241	0.0140016	0.0328152	0.0443545	0.0146533	0.016079	1	0.0795241	0.0459133	1.53257	0.0214583	0.012389	1.21831	0.039979	0.0230819	1.29365	0.057379	0.0331278	1.83399	0.026874	0.0155157	1.00671	0.0161869	0.00934554	1.3142	0.322723	1.88522
GIIα + TUB	0.273071	0.0618778	0.0605188	0.0624738	0.0648273	0.0750988	0.0636015	1	0.0618778	0.0357252	1.34644	0.081485	0.0470454	1.19246	0.0744976	0.0430112	1.35517	0.0878522	0.0507215	1.85896	0.139605	0.0806013	0.866929	0.055138	0.0318339	1.26999	0.346798	1.8861
60S + GAPDH + GIIα + HIS + UBQ	0.210551	0.066946	0.0163427	0.0179035	0.0441184	0.0135862	0.0139353	1	0.066946	0.0386513	1.40597	0.0229773	0.013266	1.28248	0.0229608	0.0132564	1.32141	0.0582986	0.0336587	1.78846	0.0242984	0.0140287	1.09046	0.015196	0.00877341	1.3148	0.276831	1.88878
GAPDH + HIS + TUB + UBQ	0.271919	0.0308301	0.00690541	0.0187223	0.0558577	0.0356539	0.054516	1	0.0308301	0.0177998	1.48146	0.0102301	0.00590633	1.16471	0.0218061	0.0125897	1.28838	0.0719659	0.0415495	1.84232	0.0656859	0.0379238	0.886767	0.048343	0.0279108	1.27727	0.347315	1.89009
Actin + eIF-5A + GAPDH + RP + TUB + UBQ	0.241261	0.0308667	0.0225799	0.0313814	0.0426381	0.0185619	0.0282362	1	0.0308667	0.0178209	1.49173	0.0336831	0.0194469	1.24947	0.0392101	0.022638	1.31057	0.0558803	0.0322625	1.78283	0.0330928	0.0191062	0.944076	0.0266572	0.0153905	1.29645	0.312782	1.89053
60S + Actin + GIIα + HIS + RP	0.165184	0.0506956	0.0366055	0.032401	0.0312102	0.00260678	0.0121907	1	0.0506956	0.0292691	1.35509	0.0496037	0.0286387	1.40561	0.045543	0.0262943	1.44768	0.0451823	0.026086	1.57345	0.00410162	0.00236807	1.10881	0.0135171	0.00780412	1.3151	0.217234	1.89062
eIF-5A + GAPDH + TUB	0.303434	0.0268506	0.0212591	0.0201921	0.0659033	0.0438615	0.0666597	1	0.0268506	0.0155022	1.51571	0.0322227	0.0186038	1.12425	0.0227009	0.0131064	1.20834	0.0796338	0.0459766	1.98624	0.0871196	0.0502985	0.94364	0.0629028	0.0363169	1.29636	0.393361	1.89091
Actin + GAPDH + GIIα + HIS + TUB	0.173838	0.0416407	0.0350638	0.0284724	0.0348143	0.0276584	0.0264646	1	0.0416407	0.0240413	1.24699	0.0437244	0.0252443	1.4201	0.0404336	0.0233443	1.47726	0.0514297	0.0296929	1.61139	0.0445686	0.0257317	1.13533	0.030046	0.017347	1.31518	0.228629	1.89107
Actin + eIF-5A + GAPDH + GIIα + RP + UBQ	0.182028	0.0210046	0.0262301	0.0300394	0.0477773	0.000867006	0.0167069	1	0.0210046	0.012127	1.3488	0.0353792	0.0204262	1.37099	0.0411836	0.0237774	1.33667	0.0638626	0.0368711	1.70181	0.00147548	0.000851868	1.13332	0.0189343	0.0109317	1.31527	0.239415	1.89159
60S + eIF-5A + GAPDH + GIIα + HIS	0.199729	0.0676758	0.0150872	0.0298719	0.0452037	0.00570089	0.0236396	1	0.0676758	0.0390726	1.38373	0.0208766	0.0120531	1.27252	0.0380124	0.0219465	1.28129	0.0579192	0.0334396	1.78176	0.0101576	0.00586448	1.17248	0.0277168	0.0160023	1.3153	0.262703	1.89177
60S + Actin + eIF-5A + GAPDH + GIIα + RP + TUB	0.211944	0.0207299	0.0221226	0.0362759	0.0375166	0.0181547	0.0208721	1	0.0207299	0.0119684	1.43408	0.0317255	0.0183167	1.30055	0.0471788	0.0272387	1.35501	0.0508352	0.0293497	1.76077	0.0319663	0.0184557	1.04174	0.0217433	0.0125535	1.31536	0.278782	1.89215
Actin + GIIα + TUB	0.202129	0.0632493	0.0939838	0.0751311	0.031808	0.0422345	0.021263	1	0.0632493	0.036517	1.28458	0.120729	0.0697031	1.43402	0.10774	0.0622035	1.5493	0.04928	0.0284518	1.61601	0.0682513	0.0394049	1.00893	0.0214528	0.0123858	1.31547	0.265894	1.89283
60S + Actin + eIF-5A + GIIα + HIS	0.174698	0.0555806	0.037346	0.0367033	0.0378213	0.00668247	0.0140773	1	0.0555806	0.0320895	1.39596	0.0521334	0.0300992	1.34444	0.0493454	0.0284896	1.379	0.0521555	0.030112	1.65426	0.0110546	0.00638235	1.11944	0.0157587	0.00909827	1.31552	0.229818	1.8931
Actin + HIS + TUB	0.212403	0.0398253	0.0572543	0.0414636	0.0499971	0.0427562	0.0640764	1	0.0398253	0.0229932	1.39537	0.0798911	0.0461252	1.32539	0.0549553	0.0317285	1.51574	0.0757827	0.0437532	1.55813	0.06662	0.038463	0.900091	0.0576745	0.0332984	1.28246	0.272397	1.89455
60S + eIF-5A + GAPDH + GIIα + TUB	0.266702	0.0230677	0.00757276	0.0273946	0.0543819	0.0293184	0.0330162	1	0.0230677	0.0133182	1.48739	0.0112636	0.00650306	1.19495	0.032735	0.0188996	1.27154	0.0691487	0.039923	1.93006	0.0565864	0.0326702	1.01125	0.0333877	0.0192764	1.31586	0.350943	1.89519
60S + eIF-5A + GIIα + RP + UBQ	0.27895	0.0191676	0.0200257	0.0235586	0.0515006	0.0159222	0.0159291	1	0.0191676	0.0110664	1.57606	0.0315616	0.0182221	1.1719	0.0276084	0.0159397	1.21177	0.0624068	0.0360306	1.8815	0.0299577	0.0172961	0.944243	0.0150409	0.00868389	1.29758	0.36196	1.89699
60S + Actin + eIF-5A + GAPDH + HIS + RP	0.181413	0.0446115	0.0161935	0.0315811	0.0345821	0.0022558	0.0213647	1	0.0446115	0.0257564	1.43592	0.0232525	0.0134249	1.3281	0.041943	0.0242158	1.35151	0.0467381	0.0269843	1.67232	0.00377241	0.002178	1.10985	0.0237116	0.0136899	1.31628	0.238791	1.8977
Actin + eIF-5A + GAPDH + TUB	0.212035	0.0365154	0.0279387	0.0419024	0.0397889	0.0289927	0.0328069	1	0.0365154	0.0210822	1.4186	0.0396337	0.0228826	1.30996	0.0548903	0.0316909	1.37481	0.0547023	0.0315824	1.75952	0.0510131	0.0294524	1.03507	0.0339575	0.0196054	1.31633	0.279107	1.89795
60S + Actin + GIIα + HIS + UBQ	0.191416	0.0558172	0.0609643	0.0269367	0.0401482	0.00299556	0.00369498	1	0.0558172	0.032226	1.41939	0.0865321	0.0499593	1.3549	0.0364964	0.0210712	1.42225	0.0571009	0.0329672	1.66032	0.00497358	0.0028715	1.04116	0.00384706	0.0022211	1.31634	0.251967	1.89801
60S + eIF-5A + GAPDH + HIS + TUB	0.279535	0.0466428	0.0148406	0.0289309	0.0666374	0.027652	0.0594712	1	0.0466428	0.0269293	1.56324	0.0231993	0.0133941	1.13952	0.0329673	0.0190337	1.25385	0.083553	0.0482394	1.88619	0.052157	0.0301128	0.943378	0.0561039	0.0323916	1.2977	0.362752	1.89941
eIF-5A + GIIα + RP + TUB + UBQ	0.299168	0.03158	0.0187903	0.0328361	0.0596046	0.0321954	0.0477625	1	0.03158	0.0182327	1.5313	0.0287737	0.0166125	1.12897	0.037071	0.0214029	1.20576	0.071869	0.0414936	1.8851	0.0606915	0.0350403	0.851627	0.0406758	0.0234842	1.26713	0.379085	1.89951
60S + Actin + eIF-5A + GAPDH + HIS + RP + TUB + UBQ	0.243325	0.0236072	0.0170306	0.0215191	0.0438054	0.0150184	0.0331035	1	0.0236072	0.0136296	1.52749	0.0260141	0.0150193	1.22747	0.0264141	0.0152502	1.31456	0.0575848	0.0332466	1.7743	0.0266471	0.0153847	0.944188	0.0312559	0.0180456	1.298	0.315836	1.89963
60S + GIIα + HIS + TUB	0.257555	0.0541743	0.0246292	0.0245953	0.06599	0.0397658	0.0563229	1	0.0541743	0.0312775	1.48478	0.0365689	0.0211131	1.17719	0.0289532	0.0167162	1.34069	0.0884721	0.0510794	1.80161	0.0716423	0.0413627	0.904536	0.0509461	0.0294137	1.2848	0.330907	1.89973
60S + Actin + GAPDH + HIS + RP + UBQ	0.194774	0.0446478	0.0247404	0.0213062	0.0359759	0.00671737	0.0121313	1	0.0446478	0.0257774	1.45523	0.036003	0.0207864	1.3367	0.02848	0.016443	1.38673	0.049889	0.0288035	1.67746	0.0112681	0.00650567	1.04473	0.012674	0.00731733	1.31681	0.256481	1.90087
60S + Actin + eIF-5A + GIIα + RP + TUB	0.232504	0.0191257	0.0360308	0.0456385	0.0427943	0.0210935	0.0298585	1	0.0191257	0.0110422	1.49514	0.0538713	0.0311026	1.2596	0.0574865	0.0331898	1.34634	0.0576156	0.0332644	1.75756	0.0370731	0.0214041	0.95725	0.0285821	0.0165019	1.30265	0.302871	1.90139
60S + HIS	0.253509	0.142578	0.0269349	0.0719557	0.0681691	0.0127955	0.0491352	1	0.142578	0.0823172	1.62861	0.0438664	0.0253263	1.15777	0.0833083	0.0480981	1.31792	0.0898416	0.05187	1.73632	0.0222171	0.012827	0.937764	0.0460773	0.0266027	1.2964	0.328648	1.90286
Actin + GAPDH + GIIα + RP + TUB	0.180994	0.0435248	0.0330404	0.0422916	0.0292758	0.0265322	0.0204799	1	0.0435248	0.0251291	1.28231	0.0423681	0.0244612	1.42056	0.0600778	0.034686	1.45531	0.0426053	0.0245982	1.64453	0.043633	0.0251915	1.1035	0.0225995	0.0130478	1.3177	0.238497	1.90621
Actin + GIIα + RP + TUB + UBQ	0.225259	0.0457173	0.0610951	0.0509673	0.0453595	0.0261151	0.0191361	1	0.0457173	0.0263949	1.41915	0.0867033	0.0500582	1.30668	0.066598	0.0384504	1.395	0.0632765	0.0365327	1.69874	0.0443627	0.0256128	0.912867	0.0174687	0.0100856	1.28874	0.290301	1.90671
Actin + eIF-5A + GIIα + TUB + UBQ	0.244559	0.0371171	0.0631639	0.0518361	0.0477727	0.023855	0.0250001	1	0.0371171	0.0214296	1.46268	0.0923885	0.0533405	1.25027	0.0648092	0.0374176	1.32928	0.0635035	0.0366638	1.78666	0.0426207	0.024607	0.922079	0.0230521	0.0133091	1.29183	0.315929	1.90682
60S + eIF-5A + GIIα + HIS + RP + TUB + UBQ	0.284695	0.0235158	0.0129208	0.0170996	0.0565399	0.0250222	0.0478425	1	0.0235158	0.0135769	1.5616	0.0201771	0.0116492	1.13874	0.019472	0.0112422	1.23912	0.0700597	0.040449	1.84508	0.046168	0.0266551	0.877215	0.0419681	0.0242303	1.27696	0.363543	1.90732
60S + Actin + GAPDH + GIIα + HIS + RP + UBQ	0.180594	0.0422027	0.0285104	0.0197546	0.0379194	0.00644224	0.0136278	1	0.0422027	0.0243657	1.37834	0.0392972	0.0226882	1.36832	0.0270306	0.0156061	1.39382	0.0528528	0.0305146	1.66846	0.0107486	0.00620572	1.1001	0.014992	0.00865561	1.31817	0.238054	1.90904
60S + Actin + eIF-5A + GAPDH + GIIα + HIS + RP	0.170371	0.0415817	0.0150812	0.0274266	0.034199	0.000669741	0.0167131	1	0.0415817	0.0240072	1.36254	0.0205487	0.0118638	1.36075	0.0373207	0.0215471	1.36336	0.0466255	0.0269193	1.66409	0.00111451	0.000643464	1.15856	0.0193632	0.0111793	1.31822	0.224586	1.90931
60S + Actin + GIIα + HIS + RP + TUB + UBQ	0.230158	0.0278181	0.0421779	0.0269389	0.0428746	0.0202956	0.0273531	1	0.0278181	0.0160608	1.47892	0.0623776	0.0360137	1.26404	0.0340518	0.0196598	1.37524	0.0589627	0.0340421	1.71323	0.034771	0.0200751	0.921949	0.0252182	0.0145597	1.29223	0.297417	1.90948
60S + Actin + eIF-5A + GIIα + HIS + TUB + UBQ	0.245512	0.0289185	0.0433277	0.0292544	0.0474216	0.0175286	0.0317592	1	0.0289185	0.0166961	1.51083	0.065461	0.037794	1.2246	0.0358249	0.0206835	1.3285	0.0629994	0.0363727	1.77574	0.0311263	0.0179708	0.928428	0.0294862	0.0170238	1.29468	0.317861	1.91125
Actin + eIF-5A + GAPDH + GIIα + TUB	0.191381	0.0356445	0.0353642	0.0440037	0.035843	0.0256071	0.0196354	1	0.0356445	0.0205794	1.32155	0.0467357	0.0269829	1.35922	0.0598107	0.0345317	1.3868	0.049707	0.0286984	1.72963	0.0442909	0.0255713	1.11449	0.0218835	0.0126345	1.31862	0.252358	1.9117
GAPDH + HIS	0.153912	0.0976595	0.0531818	0.0829708	0.0397508	0.00611694	0.0494609	1	0.0976595	0.0563837	1.19313	0.063453	0.0366346	1.40036	0.116189	0.0670817	1.37005	0.0544605	0.0314428	1.5986	0.00977852	0.00564563	1.3505	0.0667972	0.0385654	1.31877	0.202975	1.91264
60S + Actin + eIF-5A + GAPDH + HIS + UBQ	0.211292	0.0490871	0.0247388	0.024922	0.0386061	0.00441041	0.00920849	1	0.0490871	0.0283405	1.49171	0.0369031	0.021306	1.28803	0.0321001	0.018533	1.33162	0.0514086	0.0296808	1.74894	0.00771355	0.00445342	1.05305	0.00969699	0.00559856	1.31889	0.278671	1.91334
Actin + eIF-5A + RP + TUB	0.243127	0.0476171	0.0296624	0.0491341	0.0457231	0.0299827	0.0531929	1	0.0476171	0.0274918	1.51879	0.0450508	0.0260101	1.23462	0.060662	0.0350232	1.33248	0.0609252	0.0351752	1.71253	0.0513461	0.0296447	0.88355	0.0469986	0.0271347	1.28033	0.311282	1.91486
Actin + GAPDH + GIIα + TUB + UBQ	0.206425	0.0411988	0.0596414	0.0447744	0.0385211	0.0236117	0.00546411	1	0.0411988	0.0237861	1.34357	0.0801321	0.0462643	1.36991	0.0613367	0.0354128	1.43011	0.0550895	0.031806	1.73569	0.0409825	0.0236612	1.03635	0.00566275	0.00326939	1.31927	0.272331	1.91563
60S + Actin + eIF-5A + GAPDH + GIIα + HIS + UBQ	0.192769	0.045294	0.0290674	0.0227685	0.0393659	0.00139998	0.00589357	1	0.045294	0.0261505	1.40796	0.0409256	0.0236284	1.32553	0.0301803	0.0174246	1.34621	0.0529949	0.0305966	1.72925	0.00242093	0.00139772	1.1076	0.00652769	0.00376876	1.31943	0.254345	1.91655
60S + eIF-5A + GAPDH + GIIα + RP + TUB + UBQ	0.277766	0.0131373	0.0095881	0.022734	0.0480505	0.0248177	0.0294957	1	0.0131373	0.0075848	1.53218	0.0146906	0.00848165	1.17818	0.0267847	0.0154641	1.2479	0.0599622	0.0346192	1.90133	0.0471867	0.0272433	0.940883	0.027752	0.0160226	1.30008	0.361117	1.9187
60S + Actin + GAPDH + GIIα + RP + TUB + UBQ	0.223213	0.0245546	0.0393244	0.0357342	0.0351022	0.0198217	0.00986238	1	0.0245546	0.0141766	1.45088	0.057055	0.0329407	1.30787	0.0467356	0.0269828	1.38502	0.0486173	0.0280692	1.76533	0.0349919	0.0202026	0.989049	0.00975438	0.00563169	1.31636	0.293828	1.92005
60S + Actin + eIF-5A + GAPDH + GIIα + TUB + UBQ	0.238997	0.0217907	0.0405942	0.0367692	0.0389737	0.016133	0.0122117	1	0.0217907	0.0125808	1.48229	0.0601722	0.0347405	1.26713	0.0465913	0.0268995	1.33798	0.0521459	0.0301064	1.82985	0.0295209	0.0170439	0.995992	0.0121627	0.00702216	1.31887	0.315207	1.92125
60S + Actin + eIF-5A + HIS + RP + TUB	0.246108	0.0241535	0.0199459	0.0326035	0.0520149	0.0202573	0.0518318	1	0.0241535	0.013945	1.5585	0.0310856	0.0179473	1.21075	0.0394746	0.0227907	1.33108	0.0692359	0.0399734	1.72491	0.034942	0.0201738	0.903684	0.0468396	0.0270428	1.28815	0.317025	1.92154
60S + Actin + eIF-5A + GIIα + RP	0.188129	0.0204911	0.0361646	0.0430353	0.0320269	0.00159824	0.00386965	1	0.0204911	0.0118305	1.43693	0.0519662	0.0300027	1.346	0.0579255	0.0334433	1.35982	0.0435509	0.0251441	1.68995	0.00270094	0.00155939	1.08917	0.00421469	0.00243335	1.32031	0.248389	1.92188
60S + Actin + HIS + RP + UBQ	0.218926	0.0441995	0.040373	0.0249176	0.0402242	0.00678153	0.013053	1	0.0441995	0.0255186	1.53455	0.0619542	0.0357693	1.29329	0.0322257	0.0186055	1.38254	0.0556114	0.0321073	1.65776	0.0112421	0.00649064	0.94438	0.012327	0.00711698	1.30209	0.285061	1.92375
60S + Actin + eIF-5A + HIS + UBQ	0.239644	0.0501131	0.0409848	0.0293015	0.043791	0.00574236	0.0200038	1	0.0501131	0.0289328	1.58081	0.0647892	0.037406	1.23698	0.0362454	0.0209263	1.31687	0.057667	0.0332941	1.74285	0.0100081	0.00577818	0.953486	0.0190734	0.011012	1.30517	0.312775	1.92403
Actin + HIS + RP + TUB + UBQ	0.239095	0.024656	0.0394736	0.0239023	0.0478544	0.0248804	0.0453758	1	0.024656	0.0142351	1.49196	0.0588931	0.034002	1.24652	0.0297946	0.0172019	1.3765	0.0658713	0.0380308	1.66192	0.0413492	0.023873	0.852285	0.0386731	0.0223279	1.27153	0.304017	1.92461
60S + GAPDH + GIIα + RP + UBQ	0.22587	0.0302233	0.0158789	0.0159898	0.0425867	0.0209772	0.0200822	1	0.0302233	0.0174494	1.44773	0.0229884	0.0132724	1.28411	0.0205326	0.0118545	1.30356	0.0555145	0.0320513	1.8278	0.0383423	0.0221369	1.06145	0.0213162	0.0123069	1.32078	0.298324	1.92466
60S + eIF-5A + GAPDH + GIIα + RP	0.21457	0.0298841	0.0176105	0.0187675	0.0385203	0.0122226	0.0194271	1	0.0298841	0.0172536	1.42493	0.0250938	0.0144879	1.27398	0.0239094	0.0138041	1.26386	0.0486842	0.0281078	1.82094	0.0222567	0.0128499	1.14117	0.0221697	0.0127997	1.32081	0.283407	1.92489
60S + Actin + eIF-5A + RP	0.219141	0.0175126	0.0323105	0.0421466	0.0322542	0.00557879	0.0133457	1	0.0175126	0.0101109	1.57515	0.0508939	0.0293836	1.29409	0.0545413	0.0314894	1.34135	0.0432642	0.0249786	1.70919	0.00953522	0.00550516	1.0056	0.0134204	0.00774829	1.3209	0.289463	1.92538
HIS + TUB	0.304625	0.0388776	0.0114924	0.0455999	0.0951973	0.0727197	0.128675	1	0.0388776	0.022446	1.52605	0.017538	0.0101256	1.06059	0.0483626	0.0279222	1.31193	0.124892	0.0721066	1.75891	0.127907	0.0738473	0.731942	0.094183	0.0543766	1.23157	0.375167	1.92553
60S + eIF-5A + HIS + RP + UBQ	0.297262	0.0486394	0.0195725	0.0256322	0.0560865	0.0119743	0.0416919	1	0.0486394	0.028082	1.65614	0.0324148	0.0187147	1.11743	0.0286421	0.0165365	1.19439	0.0669893	0.0386763	1.83852	0.0220149	0.0127103	0.880476	0.0367087	0.0211938	1.28116	0.38084	1.92601
eIF-5A + HIS + RP + TUB + UBQ	0.316336	0.00708732	0.00459743	0.0166737	0.0654676	0.0304092	0.074011	1	0.00708732	0.00409187	1.61054	0.00740434	0.0042749	1.07724	0.0179615	0.0103701	1.18976	0.0778904	0.04497	1.84386	0.0560702	0.0323722	0.795363	0.0588656	0.0339861	1.25279	0.396303	1.92602
Actin + eIF-5A + HIS + TUB + UBQ	0.259554	0.0194147	0.0412895	0.0277608	0.0529234	0.0239933	0.0509151	1	0.0194147	0.0112091	1.53741	0.0634788	0.0366495	1.19255	0.033106	0.0191138	1.31157	0.0694125	0.0400753	1.74768	0.0419327	0.0242099	0.86083	0.0438293	0.0253048	1.27501	0.330933	1.92837
60S + Actin + GAPDH + HIS + TUB	0.207449	0.0479831	0.0283864	0.0302353	0.0443242	0.0224049	0.0311016	1	0.0479831	0.027703	1.4479	0.0411008	0.0237295	1.31869	0.0398709	0.0230195	1.45065	0.064299	0.0371231	1.70036	0.0380963	0.0219949	1.01133	0.031454	0.01816	1.32149	0.274141	1.92893
Actin + eIF-5A + UBQ	0.231744	0.0203942	0.0686072	0.0461836	0.0562816	0.0165429	0.0112182	1	0.0203942	0.0117746	1.54558	0.106038	0.0612212	1.29016	0.0595843	0.034401	1.31293	0.0738941	0.0426628	1.74138	0.0288075	0.016632	0.961131	0.0107822	0.00622511	1.30853	0.303245	1.92893
60S + Actin + GIIα + RP + UBQ	0.20475	0.0236074	0.0594522	0.0416572	0.0403582	0.0102367	0.0147759	1	0.0236074	0.0136297	1.46095	0.0868568	0.0501468	1.35664	0.0565138	0.0326282	1.40262	0.0566073	0.0326822	1.69615	0.0173629	0.0100245	1.01309	0.0149693	0.00864255	1.32158	0.270593	1.92946
60S + eIF-5A + GIIα	0.259464	0.0477844	0.0208007	0.0329211	0.0498451	0.00901444	0.0141144	1	0.0477844	0.0275884	1.52785	0.0317804	0.0183484	1.19512	0.0393448	0.0227157	1.22494	0.0610574	0.0352515	1.9147	0.01726	0.00996505	1.06695	0.0150593	0.00869451	1.32159	0.342906	1.92957
60S + Actin + eIF-5A + GAPDH + RP + TUB	0.235721	0.0165764	0.0160029	0.0340288	0.0412595	0.0183999	0.0294573	1	0.0165764	0.00957036	1.5242	0.0243917	0.0140825	1.25969	0.0428657	0.0247485	1.34205	0.0553721	0.0319691	1.7863	0.0328677	0.0189762	0.980554	0.0288844	0.0166764	1.31546	0.310082	1.93168
60S + Actin + GAPDH + GIIα + HIS + TUB	0.189384	0.0458346	0.034198	0.0287203	0.0379176	0.0212842	0.0203855	1	0.0458346	0.0264626	1.36022	0.0465169	0.0268566	1.35821	0.0390081	0.0225213	1.44807	0.0549072	0.0317007	1.68587	0.0358823	0.0207166	1.07976	0.0220115	0.0127083	1.32202	0.25037	1.93212
60S + eIF-5A + GAPDH + RP	0.25203	0.0338754	0.0367794	0.0175275	0.0418879	0.0127529	0.0253257	1	0.0338754	0.019558	1.55939	0.0573535	0.033113	1.20819	0.0211766	0.0122263	1.22405	0.0512727	0.0296023	1.87618	0.0239267	0.0138141	1.06589	0.0269943	0.0155852	1.32228	0.333254	1.93369
eIF-5A + RP + UBQ	0.329236	0.0182058	0.0147716	0.013362	0.0705897	0.0114382	0.0383819	1	0.0182058	0.0105111	1.66891	0.0246525	0.0142331	1.08843	0.0145436	0.00839677	1.11561	0.0787507	0.0454668	1.90325	0.0217698	0.0125688	0.841328	0.0322917	0.0186436	1.26959	0.417995	1.93488
60S + Actin + GAPDH + HIS + RP + TUB + UBQ	0.232181	0.0293685	0.0247131	0.0201308	0.0394445	0.0181101	0.0276121	1	0.0293685	0.0169559	1.5033	0.0371511	0.0214492	1.26424	0.0254503	0.0146937	1.37133	0.0540913	0.0312296	1.73712	0.0314595	0.0181632	0.941112	0.0259861	0.0150031	1.30285	0.302497	1.93488
60S + eIF-5A + GAPDH + HIS + RP + TUB + UBQ	0.288715	0.026898	0.00996133	0.0164485	0.0538137	0.0229285	0.0480896	1	0.026898	0.0155295	1.58787	0.0158173	0.00913212	1.13901	0.0187349	0.0108166	1.23555	0.0664896	0.0383878	1.87075	0.0428935	0.0247646	0.895425	0.0430606	0.024861	1.2881	0.371894	1.93775
Actin + RP + UBQ	0.205117	0.0348789	0.0661867	0.0437574	0.0623774	0.00674089	0.0148761	1	0.0348789	0.0201374	1.46994	0.0972907	0.0561708	1.38878	0.0607696	0.0350853	1.42362	0.0888017	0.0512697	1.60091	0.0107916	0.00623051	0.945478	0.014065	0.00812042	1.30479	0.267634	1.93778
60S + Actin + eIF-5A + GAPDH + HIS + TUB + UBQ	0.24849	0.0313251	0.0255621	0.0230916	0.0446346	0.0152118	0.0310499	1	0.0313251	0.0180856	1.53568	0.0392553	0.022664	1.22477	0.028282	0.0163286	1.3247	0.0591276	0.0341373	1.80048	0.0273885	0.0158128	0.947688	0.0294256	0.0169889	1.30555	0.324417	1.93795
60S + Actin + eIF-5A + GAPDH + GIIα + RP + UBQ	0.203044	0.0211354	0.0282099	0.0291756	0.0381611	0.0056913	0.00992213	1	0.0211354	0.0122025	1.43721	0.0405435	0.0234078	1.32647	0.0387005	0.0223438	1.33276	0.0508596	0.0293638	1.75567	0.00999206	0.00576892	1.08607	0.0107761	0.00622161	1.32303	0.268634	1.93818
60S + eIF-5A + GAPDH + RP + UBQ	0.285239	0.025002	0.0180293	0.00995983	0.0454083	0.0155563	0.0180886	1	0.025002	0.0144349	1.61331	0.0290868	0.0167933	1.17212	0.0116741	0.00674003	1.20682	0.0547996	0.0316386	1.91832	0.0298419	0.0172292	0.971809	0.0175787	0.0101491	1.31373	0.374726	1.93876
60S + GIIα + HIS + RP + TUB + UBQ	0.274559	0.0294546	0.0212616	0.0148249	0.0535674	0.0307436	0.0438151	1	0.0294546	0.0170056	1.53841	0.0327091	0.0188846	1.16401	0.0172563	0.00996295	1.28897	0.0690469	0.0398642	1.81194	0.0557056	0.0321616	0.863189	0.0378207	0.0218358	1.27775	0.350819	1.94015
Actin + GAPDH + RP + TUB + UBQ	0.227022	0.0397346	0.0357231	0.0346684	0.0385084	0.0229061	0.0205386	1	0.0397346	0.0229408	1.45193	0.0518675	0.0299457	1.30684	0.0453062	0.0261576	1.38967	0.0535141	0.0308964	1.73235	0.0396814	0.0229101	0.939756	0.0193013	0.0111436	1.30343	0.295907	1.94104
60S + Actin + eIF-5A + GAPDH + RP + UBQ	0.224842	0.0186467	0.0241522	0.025626	0.0363472	0.00680403	0.00559723	1	0.0186467	0.0107657	1.52804	0.0369054	0.0213074	1.28902	0.0330324	0.0190713	1.31617	0.047839	0.0276198	1.78027	0.012113	0.00699344	1.02924	0.00576087	0.00332604	1.32379	0.297643	1.94273
Actin + GAPDH + HIS + UBQ	0.166515	0.0470928	0.0360589	0.0242219	0.0463245	0.00782847	0.0139775	1	0.0470928	0.027189	1.32417	0.0477482	0.0275674	1.43268	0.0347022	0.0200353	1.44545	0.0669597	0.0386592	1.60194	0.0125408	0.00724041	1.13908	0.0159215	0.00919229	1.32389	0.220448	1.94332
eIF-5A + GAPDH + RP + TUB + UBQ	0.304965	0.0251066	0.00643213	0.0163745	0.054161	0.0291003	0.0485136	1	0.0251066	0.0144953	1.5677	0.0100837	0.0058218	1.12928	0.0184914	0.010676	1.20108	0.0650515	0.0375575	1.92227	0.0559387	0.0322962	0.876669	0.0425304	0.024555	1.28283	0.391219	1.94366
Actin + eIF-5A + GAPDH + TUB + UBQ	0.248353	0.0312099	0.0378053	0.0359785	0.041888	0.0206811	0.02378	1	0.0312099	0.0180191	1.49635	0.0565701	0.0326608	1.25038	0.0449868	0.0259731	1.32418	0.0554671	0.032024	1.82195	0.0376799	0.0217545	0.949167	0.0225712	0.0130315	1.30701	0.324599	1.9437
GIIα + RP + TUB + UBQ	0.28709	0.041701	0.0345275	0.0395039	0.0579187	0.04206	0.0422115	1	0.041701	0.0240761	1.49012	0.05145	0.0297047	1.16434	0.045996	0.0265558	1.27057	0.0735899	0.0424872	1.84439	0.0775749	0.0447879	0.825124	0.0348297	0.0201089	1.26576	0.363386	1.94429
60S + GIIα + RP + UBQ	0.260912	0.0257224	0.0330213	0.0261701	0.0494043	0.0245583	0.0105112	1	0.0257224	0.0148509	1.54482	0.0510119	0.0294517	1.21998	0.031927	0.018433	1.27871	0.0631739	0.0364735	1.84006	0.0451888	0.0260898	0.939143	0.0098715	0.00569931	1.30379	0.340173	1.94443
60S + Actin + eIF-5A + GIIα + UBQ	0.224125	0.025037	0.0608169	0.0432267	0.0405349	0.00431952	0.0115483	1	0.025037	0.0144551	1.50531	0.0915481	0.0528553	1.29774	0.0560971	0.0323877	1.33609	0.0541583	0.0312683	1.78347	0.00770375	0.00444776	1.02292	0.0118131	0.00682028	1.32426	0.296799	1.94554
60S + GAPDH + HIS + TUB	0.262801	0.0599227	0.00749164	0.030395	0.0661648	0.0358217	0.0560982	1	0.0599227	0.0345964	1.52836	0.0114499	0.00661062	1.17767	0.0357953	0.0206665	1.334	0.0882639	0.0509592	1.84539	0.0661049	0.0381657	0.937508	0.0525925	0.0303643	1.30382	0.342645	1.94791
Actin + eIF-5A + GAPDH + HIS	0.15034	0.0452485	0.0103104	0.0398617	0.0330478	0.018051	0.0201818	1	0.0452485	0.0261243	1.29768	0.0133796	0.00772469	1.41905	0.0565657	0.0326582	1.39039	0.0459493	0.0265288	1.59483	0.0287884	0.016621	1.24717	0.0251701	0.014532	1.32485	0.199178	1.94911
60S + eIF-5A + GIIα + RP + TUB	0.291691	0.00994359	0.0100413	0.0333274	0.0584303	0.032528	0.0493906	1	0.00994359	0.00574093	1.57145	0.0157794	0.00911022	1.14003	0.0379941	0.0219359	1.24063	0.0724906	0.0418525	1.88956	0.0614636	0.035486	0.891314	0.0440226	0.0254164	1.28883	0.375941	1.95035
60S + Actin + GAPDH + GIIα + RP + TUB	0.19904	0.0281699	0.0327535	0.0390363	0.0311035	0.0220615	0.0133382	1	0.0281699	0.0162639	1.39296	0.0456242	0.0263411	1.35921	0.0530584	0.0306333	1.43075	0.0445012	0.0256928	1.71561	0.037849	0.0218521	1.055	0.0140718	0.00812438	1.32559	0.263845	1.95353
60S + eIF-5A + GAPDH + GIIα + UBQ	0.254633	0.035302	0.0157278	0.0174497	0.0447011	0.0118631	0.00707954	1	0.035302	0.0203816	1.49147	0.0234575	0.0135432	1.22822	0.021432	0.0123738	1.2417	0.0555051	0.0320459	1.9216	0.0227961	0.0131614	1.07155	0.00758611	0.00437984	1.32575	0.337581	1.95453
60S + GAPDH + GIIα + RP + TUB + UBQ	0.266361	0.0191575	0.0177934	0.0244455	0.0438477	0.0308124	0.023393	1	0.0191575	0.0110606	1.50466	0.026773	0.0154574	1.21125	0.0296097	0.0170952	1.2997	0.0569889	0.0329026	1.8766	0.0578225	0.0333838	0.936823	0.0219152	0.0126527	1.30484	0.347558	1.95539
60S + eIF-5A + GIIα + HIS + TUB + UBQ	0.29837	0.0332275	0.0224255	0.0181805	0.0596602	0.0260284	0.0478465	1	0.0332275	0.0191839	1.5771	0.0353672	0.0204193	1.12168	0.0203927	0.0117737	1.23803	0.0738612	0.0426438	1.88911	0.0491703	0.0283885	0.870245	0.0416382	0.0240398	1.28269	0.382717	1.95567
60S + Actin + GIIα + HIS + TUB + UBQ	0.234096	0.0365789	0.0577434	0.0297055	0.0429603	0.0209392	0.0247378	1	0.0365789	0.0211189	1.48059	0.0854946	0.0493603	1.26699	0.0376365	0.0217294	1.39806	0.060061	0.0346762	1.73259	0.0362791	0.0209457	0.922279	0.0228152	0.0131723	1.30008	0.304345	1.95595
60S + Actin + eIF-5A + GIIα + TUB	0.237691	0.0222902	0.0535391	0.052892	0.0461182	0.0232244	0.029716	1	0.0222902	0.0128693	1.50059	0.0803402	0.0463844	1.26255	0.0667788	0.0385548	1.36771	0.0630764	0.0364172	1.79086	0.0415915	0.0240129	0.965076	0.0286782	0.0165573	1.31446	0.312436	1.95663
Actin + GAPDH + HIS + RP	0.152108	0.0414249	0.0131351	0.0348152	0.0293748	0.00657032	0.0274357	1	0.0414249	0.0239167	1.25028	0.0164225	0.00948155	1.50003	0.052224	0.0301515	1.47749	0.0434009	0.0250575	1.49777	0.0098408	0.00568159	1.23241	0.0338122	0.0195215	1.32633	0.201746	1.95798
60S + Actin + GIIα + RP + TUB	0.219216	0.0274981	0.0517471	0.051095	0.0362603	0.0261836	0.0209738	1	0.0274981	0.015876	1.4562	0.075354	0.0435057	1.31968	0.0674289	0.0389301	1.43528	0.0520435	0.0300473	1.70302	0.044591	0.0257447	0.955525	0.020041	0.0115707	1.31162	0.287528	1.95864
GAPDH + RP	0.168146	0.0169022	0.0587364	0.0118762	0.0326266	0.0170371	0.0498047	1	0.0169022	0.00975849	1.28418	0.0754282	0.0435485	1.40184	0.0166486	0.00961208	1.32437	0.0432099	0.0249472	1.68801	0.0287589	0.016604	1.26246	0.0628765	0.0363018	1.32681	0.223099	1.96087
Actin + GAPDH + GIIα + HIS + UBQ	0.163822	0.044985	0.0413232	0.0196891	0.0477922	0.00358915	0.0193206	1	0.044985	0.0259721	1.2507	0.0516829	0.0298392	1.45985	0.0287432	0.0165949	1.44376	0.0690003	0.0398373	1.60453	0.00575891	0.00332491	1.20348	0.023252	0.0134246	1.32705	0.2174	1.96233
60S + Actin + eIF-5A + GAPDH + GIIα + TUB	0.213724	0.0253964	0.0342373	0.0407416	0.0389382	0.0191994	0.0162785	1	0.0253964	0.0146626	1.42819	0.0488974	0.0282309	1.30995	0.0533697	0.030813	1.37431	0.053513	0.0308957	1.789	0.0343478	0.0198307	1.06366	0.0173147	0.00999667	1.32752	0.283723	1.96511
60S + GAPDH + GIIα + TUB	0.248903	0.0335774	0.0205365	0.029732	0.0501227	0.0383802	0.0230941	1	0.0335774	0.0193859	1.43672	0.0295052	0.0170348	1.24992	0.0371625	0.0214558	1.35778	0.0680554	0.0392918	1.89953	0.0729044	0.0420914	1.02288	0.0236225	0.0136384	1.3278	0.330495	1.96682
60S + eIF-5A + GIIα + UBQ	0.298813	0.0333733	0.0340594	0.0274186	0.0524744	0.013147	0.00787428	1	0.0333733	0.0192681	1.6034	0.0546107	0.0315295	1.15396	0.0316398	0.0182673	1.20333	0.0631442	0.0364563	1.95878	0.0257521	0.014868	0.950449	0.0074841	0.00432095	1.31165	0.391939	1.96901
Actin + GAPDH + RP + UBQ	0.178461	0.0269809	0.0342863	0.0270667	0.0507809	0.00585178	0.0265895	1	0.0269809	0.0155774	1.37205	0.0470425	0.02716	1.43359	0.0388024	0.0224026	1.41991	0.0721045	0.0416296	1.64422	0.00962164	0.00555506	1.10027	0.0292556	0.0168907	1.32834	0.237057	1.97004
60S + eIF-5A + GAPDH + GIIα + TUB + UBQ	0.290935	0.0184714	0.0192893	0.025232	0.0494553	0.0253659	0.0254212	1	0.0184714	0.0106645	1.54263	0.0297563	0.0171798	1.16727	0.0294527	0.0170045	1.24838	0.0617387	0.0356449	1.95667	0.0496326	0.0286554	0.944474	0.0240096	0.013862	1.3099	0.381098	1.97048
HIS + RP + TUB + UBQ	0.307859	0.0147668	0.00733287	0.0143953	0.0637053	0.039414	0.0746641	1	0.0147668	0.0085256	1.58692	0.0116367	0.00671843	1.09803	0.0158066	0.00912592	1.24958	0.0796048	0.0459599	1.79425	0.0707187	0.0408295	0.757586	0.0565645	0.0326575	1.24773	0.384125	1.9712
Actin + eIF-5A + GAPDH + GIIα + HIS	0.154724	0.0426455	0.017488	0.0309608	0.0350748	0.0125965	0.0156206	1	0.0426455	0.0246214	1.23049	0.0215187	0.0124238	1.44865	0.0448513	0.0258949	1.39952	0.0490879	0.0283409	1.59884	0.0201398	0.0116277	1.29391	0.0202117	0.0116692	1.32857	0.205561	1.9714
Actin + eIF-5A + GAPDH + RP	0.160855	0.0199171	0.0114883	0.0313376	0.0297635	0.00919706	0.0174	1	0.0199171	0.0114991	1.34474	0.0154488	0.00891935	1.41967	0.0444891	0.0256858	1.36561	0.0406452	0.0234665	1.63691	0.0150547	0.00869184	1.2045	0.0209583	0.0121003	1.32857	0.213708	1.97143
60S + Actin + GAPDH + GIIα + TUB + UBQ	0.22656	0.0293629	0.054621	0.0404115	0.0334056	0.019814	0.00211883	1	0.0293629	0.0169527	1.448	0.0790911	0.0456633	1.31856	0.053285	0.0307641	1.40979	0.0470949	0.0271903	1.79437	0.0355538	0.020527	1.0012	0.00212137	0.00122477	1.32865	0.30102	1.97193
60S + GAPDH + HIS	0.194272	0.108429	0.0306672	0.0556513	0.0454146	0.0107305	0.0250359	1	0.108429	0.0626013	1.43805	0.0441011	0.0254618	1.28432	0.0714742	0.0412657	1.34806	0.0612216	0.0353463	1.75219	0.0188019	0.0108553	1.15099	0.0288161	0.016637	1.32894	0.258175	1.97362
60S + Actin + eIF-5A + GIIα + RP + TUB + UBQ	0.257319	0.0172946	0.0421221	0.0411303	0.0434771	0.0182966	0.0238381	1	0.0172946	0.00998504	1.54163	0.0649366	0.0374912	1.22523	0.0503939	0.029095	1.31462	0.0571559	0.032999	1.80221	0.0329743	0.0190377	0.909897	0.0216902	0.0125228	1.29893	0.33424	1.97379
eIF-5A + GIIα + TUB + UBQ	0.324362	0.030768	0.0376186	0.0395345	0.0631677	0.0362775	0.0472077	1	0.030768	0.0177639	1.54735	0.0582092	0.0336071	1.10177	0.043558	0.0251482	1.19631	0.0755684	0.0436294	1.96419	0.0712558	0.0411396	0.835557	0.0394447	0.0227734	1.2742	0.413301	1.97407
GAPDH + GIIα + HIS	0.16884	0.073202	0.0138003	0.0397934	0.0401294	0.00899895	0.0353787	1	0.073202	0.0422632	1.12272	0.0154939	0.00894538	1.45522	0.0579083	0.0334334	1.39254	0.0558818	0.0322633	1.6049	0.0144425	0.00833836	1.39886	0.0494901	0.0285731	1.32904	0.224395	1.97425
60S + GAPDH + HIS + RP + TUB + UBQ	0.278574	0.0329187	0.00696443	0.0148293	0.0502225	0.0284198	0.0443609	1	0.0329187	0.0190056	1.56848	0.0109235	0.00630671	1.16434	0.0172663	0.00996871	1.28464	0.0645177	0.0372493	1.84136	0.0523309	0.0302133	0.88413	0.0392209	0.0226442	1.29049	0.359497	1.97468
60S + HIS + RP + UBQ	0.283575	0.060661	0.0205445	0.0274132	0.0526385	0.0196287	0.0345787	1	0.060661	0.0350227	1.64291	0.0337527	0.0194871	1.14927	0.0315053	0.0181896	1.25548	0.0660865	0.0381551	1.78728	0.0350821	0.0202547	0.860163	0.0297433	0.0171723	1.28252	0.36369	1.97478
60S + Actin + HIS + RP + TUB	0.233968	0.0320991	0.0312167	0.0328159	0.0477742	0.0246598	0.0474433	1	0.0320991	0.0185325	1.53023	0.0477688	0.0275793	1.25835	0.0412941	0.0238412	1.41573	0.0676352	0.0390492	1.6651	0.041061	0.0237066	0.891617	0.0423012	0.0244226	1.2935	0.302639	1.97779
60S + eIF-5A + HIS + RP + TUB	0.309943	0.0307411	0.0158816	0.0278566	0.0700909	0.030525	0.0757279	1	0.0307411	0.0177484	1.65203	0.0262369	0.0151479	1.08729	0.0302883	0.0174869	1.22372	0.0857716	0.0495203	1.8471	0.0563827	0.0325526	0.831961	0.0630026	0.0363746	1.27368	0.394769	1.97818
Actin + GIIα + TUB + UBQ	0.231144	0.0500374	0.0900078	0.0620429	0.0443477	0.0296412	0.0132121	1	0.0500374	0.0288891	1.40808	0.126738	0.0731721	1.32275	0.0820674	0.0473816	1.43527	0.0636508	0.0367488	1.72444	0.0511144	0.0295109	0.911362	0.012041	0.00695186	1.30032	0.30056	1.97917
60S + Actin + eIF-5A + HIS + TUB	0.253634	0.0354117	0.0323966	0.0370643	0.0582952	0.0230554	0.0544511	1	0.0354117	0.0204449	1.57656	0.0510751	0.0294882	1.20372	0.0446151	0.0257586	1.349	0.07864	0.0454028	1.75073	0.0403638	0.0233041	0.900471	0.0490316	0.0283084	1.29675	0.328899	1.97954
60S + Actin + GAPDH + HIS + RP	0.165148	0.0551118	0.0189411	0.0320559	0.0264153	0.00296531	0.0157917	1	0.0551118	0.0318188	1.3866	0.0262638	0.0151634	1.40596	0.0450694	0.0260208	1.4418	0.0380857	0.0219888	1.60412	0.00475672	0.00274629	1.1411	0.0180199	0.0104038	1.32993	0.219635	1.97958
Actin + GAPDH + GIIα + RP + UBQ	0.170489	0.0296765	0.0396701	0.03295	0.0511757	0.00408885	0.0301221	1	0.0296765	0.0171337	1.28671	0.0510438	0.0294702	1.46085	0.0481348	0.0277907	1.42328	0.0728374	0.0420527	1.63831	0.00669879	0.00386755	1.17059	0.0352606	0.0203577	1.32996	0.226743	1.97973
Actin + GAPDH + GIIα + HIS + RP	0.157466	0.0409	0.0168565	0.0265675	0.0338614	0.00437883	0.0258521	1	0.0409	0.0236137	1.19432	0.0201321	0.0116233	1.51438	0.0402334	0.0232288	1.46922	0.0497499	0.0287231	1.52048	0.00665794	0.00384397	1.28166	0.0331336	0.0191297	1.33001	0.209432	1.98007
Actin + eIF-5A + GAPDH + UBQ	0.196798	0.0188023	0.0358661	0.0294548	0.0462465	0.0111684	0.0119917	1	0.0188023	0.0108555	1.42449	0.0510909	0.0294973	1.35641	0.039953	0.0230669	1.33623	0.0617959	0.0356779	1.7511	0.019557	0.0112912	1.11364	0.0133544	0.00771015	1.33031	0.261803	1.98187
60S + GAPDH + GIIα + HIS	0.175247	0.0855037	0.0107928	0.0318668	0.03754	0.0110738	0.0185237	1	0.0855037	0.0493656	1.31191	0.0141592	0.0081748	1.35157	0.0430702	0.0248666	1.37026	0.0514397	0.0296987	1.71797	0.0190244	0.0109837	1.23033	0.0227902	0.0131579	1.33034	0.233139	1.98204
GAPDH + TUB	0.281848	0.0474061	0.0213395	0.0210142	0.064186	0.0668744	0.0641135	1	0.0474061	0.02737	1.42703	0.0304522	0.0175816	1.19298	0.0250696	0.0144739	1.34298	0.0862004	0.0497678	1.952	0.130539	0.0753666	0.93225	0.0597698	0.0345081	1.30787	0.368622	1.98275
Actin + eIF-5A + GAPDH + GIIα + UBQ	0.18113	0.024054	0.0413053	0.0343415	0.047719	0.00578826	0.0183344	1	0.024054	0.0138876	1.32593	0.0547678	0.0316202	1.39758	0.0479951	0.02771	1.35578	0.0646962	0.0373524	1.72293	0.00997277	0.00575778	1.18191	0.0216695	0.0125109	1.33069	0.241028	1.98412
60S + Actin + eIF-5A + GAPDH + HIS	0.177635	0.0605598	0.017318	0.036291	0.0346734	0.00798558	0.0135759	1	0.0605598	0.0349642	1.42831	0.0247356	0.0142811	1.34473	0.0488015	0.0281756	1.37337	0.0476194	0.0274931	1.68646	0.0134673	0.00777537	1.15196	0.0156388	0.00902908	1.3308	0.236398	1.98482
60S + Actin + GAPDH + HIS + TUB + UBQ	0.23633	0.0389743	0.0367479	0.0217226	0.0394891	0.0182696	0.0238546	1	0.0389743	0.0225018	1.50876	0.0554437	0.0320105	1.26717	0.0275264	0.0158924	1.3934	0.0550242	0.0317682	1.76076	0.0321684	0.0185724	0.944637	0.0225339	0.01301	1.31246	0.310172	1.98546
60S + Actin + GAPDH + GIIα + HIS + UBQ	0.178613	0.0545826	0.0404956	0.0213039	0.0359967	0.0035119	0.0119187	1	0.0545826	0.0315133	1.36332	0.0552086	0.0318747	1.3895	0.0296018	0.0170906	1.41985	0.05111	0.0295084	1.67961	0.00589864	0.00340558	1.13326	0.013507	0.00779829	1.33093	0.23772	1.98555
Actin + eIF-5A + GAPDH + GIIα + RP	0.15985	0.0240037	0.0163358	0.0340767	0.0340403	0.00507021	0.0194642	1	0.0240037	0.0138585	1.266	0.020681	0.0119402	1.44946	0.0493927	0.0285169	1.37953	0.0469597	0.0271122	1.63248	0.008277	0.00477873	1.25843	0.0244943	0.0141418	1.33098	0.212757	1.98589
60S + Actin + GAPDH + GIIα + HIS + RP	0.159978	0.0503841	0.021472	0.0267227	0.0280398	0.00319699	0.0159557	1	0.0503841	0.0290893	1.31199	0.0281711	0.0162646	1.4327	0.0382855	0.0221041	1.44097	0.0404046	0.0233276	1.60605	0.00513451	0.00296441	1.19429	0.0190558	0.0110019	1.331	0.212931	1.986
60S + Actin + GAPDH + HIS + UBQ	0.193036	0.0603482	0.0367517	0.0238656	0.0333716	0.00542757	0.00542862	1	0.0603482	0.034842	1.45171	0.053353	0.0308034	1.35515	0.0323414	0.0186723	1.41635	0.0472659	0.027289	1.69266	0.00918702	0.00530413	1.07143	0.00581638	0.00335809	1.33122	0.256972	1.9873
60S + Actin + eIF-5A + GAPDH + GIIα + HIS	0.167694	0.0541122	0.021557	0.0303754	0.0330122	0.00447158	0.00819728	1	0.0541122	0.0312417	1.34488	0.0289916	0.0167383	1.38055	0.0419349	0.0242111	1.38376	0.0456809	0.0263739	1.67451	0.00748771	0.00432303	1.20376	0.00986752	0.00569701	1.33124	0.223241	1.98746
GAPDH + GIIα + UBQ	0.204193	0.0298548	0.0271145	0.0210106	0.0638121	0.0141201	0.0384245	1	0.0298548	0.0172367	1.2719	0.0344868	0.019911	1.37117	0.0288092	0.016633	1.32217	0.0843704	0.0487113	1.81957	0.0256925	0.0148336	1.20397	0.0462619	0.0267093	1.33146	0.271876	1.98878
60S + Actin + eIF-5A + HIS + RP + TUB + UBQ	0.269884	0.0197834	0.0276841	0.0256355	0.0487197	0.0170142	0.0427057	1	0.0197834	0.0114219	1.59738	0.0442221	0.0255316	1.18436	0.0303616	0.0175293	1.30177	0.0634217	0.0366165	1.77352	0.0301751	0.0174216	0.86602	0.036984	0.0213527	1.28718	0.347387	1.99101
60S + eIF-5A + GAPDH + HIS + TUB + UBQ	0.303209	0.0373883	0.00459948	0.0180392	0.0570078	0.023457	0.0475222	1	0.0373883	0.0215861	1.60783	0.00739518	0.00426961	1.12196	0.0202392	0.0116851	1.23385	0.070339	0.0406103	1.91973	0.0450312	0.0259988	0.891311	0.042357	0.0244548	1.29578	0.392893	1.99206
60S + Actin + GAPDH + RP + TUB	0.221	0.0246505	0.0268464	0.0363023	0.0349009	0.023032	0.020766	1	0.0246505	0.014232	1.4899	0.0399984	0.0230931	1.31972	0.0479088	0.0276602	1.42984	0.0499026	0.0288113	1.7365	0.0399949	0.0230911	0.983527	0.020424	0.0117918	1.32658	0.293173	1.99242
60S + Actin + eIF-5A + GAPDH + TUB	0.241557	0.0213887	0.0283206	0.0388219	0.0456258	0.0200009	0.0275298	1	0.0213887	0.0123487	1.5352	0.0434778	0.0251019	1.26254	0.0490142	0.0282984	1.3625	0.0621651	0.035891	1.82601	0.0365217	0.0210858	0.993283	0.0273448	0.0157876	1.32992	0.321252	1.99296
60S + GAPDH + RP + UBQ	0.267552	0.0320786	0.0161292	0.00582987	0.0408071	0.0241508	0.0163785	1	0.0320786	0.0185206	1.59018	0.0256484	0.0148081	1.2202	0.00711364	0.00410706	1.27215	0.051913	0.029972	1.88514	0.0455276	0.0262854	0.973545	0.0159452	0.00920595	1.32354	0.354115	1.99414
60S + eIF-5A + GAPDH + RP + TUB	0.297593	0.0102103	0.0171851	0.0198412	0.0573425	0.029508	0.0494773	1	0.0102103	0.00589491	1.60887	0.0276486	0.015963	1.14023	0.0226235	0.0130617	1.23585	0.0708666	0.0409149	1.92659	0.0568497	0.0328222	0.917389	0.0453899	0.0262059	1.30482	0.388305	1.99414
60S + Actin + HIS + UBQ	0.221731	0.0639319	0.0610055	0.0287482	0.0381085	0.00615686	0.00916913	1	0.0639319	0.0369111	1.55075	0.0946042	0.0546198	1.3048	0.0375107	0.0216568	1.41841	0.0540536	0.0312079	1.67156	0.0102915	0.00594183	0.95033	0.0087137	0.00503086	1.31598	0.291792	1.99519
Actin + eIF-5A	0.161767	0.025551	0.063497	0.0647916	0.0274973	0.0354775	0.0163458	1	0.025551	0.0147519	1.41143	0.0896217	0.0517431	1.43884	0.0932246	0.0538232	1.40807	0.0387182	0.022354	1.588	0.0563382	0.0325269	1.14998	0.0187974	0.0108527	1.33272	0.215591	1.99632
GAPDH + UBQ	0.24927	0.0229194	0.00857724	0.0122291	0.0690124	0.0169614	0.0354153	1	0.0229194	0.0132325	1.43815	0.0123354	0.00712182	1.27965	0.015649	0.00903494	1.26836	0.0875327	0.050537	1.93148	0.0327606	0.0189143	1.07871	0.0382027	0.0220563	1.33273	0.332208	1.99635
GAPDH + GIIα + RP	0.171124	0.0265205	0.0175237	0.0137355	0.0393559	0.0157948	0.0429134	1	0.0265205	0.0153116	1.17838	0.0206496	0.011922	1.45702	0.0200128	0.0115544	1.3608	0.0535556	0.0309203	1.6633	0.0262715	0.0151679	1.3369	0.0573709	0.0331231	1.33273	0.228062	1.9964
Actin + HIS + TUB + UBQ	0.247223	0.0302465	0.0625621	0.0272028	0.048309	0.0290773	0.045172	1	0.0302465	0.0174628	1.49809	0.0937233	0.0541112	1.24672	0.0339142	0.0195804	1.41143	0.0681847	0.0393665	1.67773	0.0487838	0.0281653	0.836264	0.0377758	0.0218098	1.27837	0.316043	1.9977
GAPDH + RP + TUB + UBQ	0.293006	0.0338111	0.00378762	0.018685	0.0502963	0.0383494	0.0439319	1	0.0338111	0.0195208	1.53419	0.00581092	0.00335494	1.16472	0.0217628	0.0125648	1.26445	0.063597	0.0367177	1.89002	0.0724812	0.0418471	0.855621	0.0375891	0.0217021	1.28483	0.376464	1.99775
60S + Actin + eIF-5A + GAPDH + RP + TUB + UBQ	0.260543	0.014744	0.0245235	0.0302675	0.0401148	0.0161005	0.0234535	1	0.014744	0.00851248	1.56713	0.0384315	0.0221885	1.22531	0.0370871	0.0214122	1.31096	0.0525888	0.0303622	1.82746	0.0294229	0.0169873	0.928853	0.0217849	0.0125775	1.30995	0.341299	2.002
Actin + HIS	0.187688	0.0720545	0.0639056	0.0606752	0.0263391	0.0301633	0.0150138	1	0.0720545	0.0416007	1.21929	0.0779195	0.0449869	1.60469	0.0973647	0.0562135	1.64715	0.0433845	0.0250481	1.32851	0.0400723	0.0231358	1.20272	0.0180575	0.0104255	1.33373	0.250325	2.00236
60S + GIIα + HIS + TUB + UBQ	0.288392	0.0418645	0.0354314	0.0156516	0.0565333	0.0327353	0.0426433	1	0.0418645	0.0241705	1.5522	0.0549966	0.0317523	1.14808	0.0179693	0.0103746	1.29772	0.0733646	0.0423571	1.85709	0.0607926	0.0350986	0.852157	0.0363388	0.0209802	1.28454	0.370451	2.00294
60S + eIF-5A + HIS + UBQ	0.321251	0.0700646	0.01743	0.031032	0.059408	0.00827214	0.0400686	1	0.0700646	0.0404518	1.70465	0.029712	0.0171542	1.08685	0.033727	0.0194723	1.18134	0.0701811	0.0405191	1.90217	0.015735	0.00908462	0.870431	0.0348769	0.0201362	1.29091	0.414704	2.00458
60S + Actin + GIIα + HIS	0.163009	0.0715033	0.0566437	0.037953	0.0284422	0.00373591	0.00167896	1	0.0715033	0.0412824	1.32729	0.0751827	0.0434067	1.44785	0.0549501	0.0317255	1.50238	0.042731	0.0246708	1.56585	0.00584986	0.00337742	1.16135	0.00194987	0.00112576	1.33412	0.217474	2.00472
eIF-5A + HIS + TUB + UBQ	0.344925	0.013838	0.00981994	0.0191077	0.0716999	0.0347414	0.080004	1	0.013838	0.00798938	1.64734	0.0161768	0.00933968	1.03881	0.0198492	0.01146	1.17642	0.0843493	0.0486991	1.91037	0.0663689	0.0383181	0.767083	0.0613697	0.0354318	1.25667	0.433457	2.00586
60S + Actin + HIS	0.179579	0.0876577	0.0558241	0.0482351	0.0314923	0.00986681	0.0144767	1	0.0876577	0.0506092	1.46023	0.081516	0.0470633	1.40763	0.0678971	0.0392004	1.52456	0.0480119	0.0277197	1.54912	0.0152849	0.00882473	1.06621	0.0154352	0.00891152	1.33462	0.239671	2.00775
Actin + GIIα + UBQ	0.180313	0.0385374	0.104452	0.0605041	0.0657241	0.00627016	0.0390624	1	0.0385374	0.0222496	1.29278	0.135033	0.0779614	1.50244	0.0909037	0.0524833	1.49352	0.0981602	0.0566728	1.60598	0.0100698	0.0058138	1.11364	0.0435012	0.0251155	1.33473	0.240668	2.00836
60S + Actin + eIF-5A + GAPDH + GIIα + RP	0.176974	0.0254768	0.0209068	0.0329294	0.0286626	0.00222729	0.0108146	1	0.0254768	0.014709	1.37775	0.0288042	0.0166301	1.38179	0.0455015	0.0262703	1.36776	0.0392037	0.0226342	1.70461	0.00379666	0.002192	1.17667	0.0127252	0.00734692	1.33476	0.236218	2.00858
60S + Actin + GAPDH + GIIα + RP + UBQ	0.188322	0.0278614	0.0393153	0.0309698	0.0363284	0.00965081	0.0215882	1	0.0278614	0.0160858	1.39657	0.0549066	0.0317003	1.39087	0.0430748	0.0248693	1.40354	0.0509883	0.0294381	1.70981	0.0165011	0.0095269	1.10783	0.0239161	0.0138079	1.33477	0.251366	2.00862
eIF-5A + RP + TUB	0.34917	0.0478812	0.0162808	0.0297704	0.0724205	0.0476734	0.0936802	1	0.0478812	0.0276443	1.65976	0.0270221	0.0156012	1.03863	0.0309204	0.0178519	1.15898	0.0839336	0.0484591	1.91582	0.0913335	0.0527314	0.764549	0.0716231	0.0413516	1.25629	0.438658	2.00863
Actin + eIF-5A + GIIα	0.157772	0.0290665	0.0633803	0.0597774	0.0349874	0.0196595	0.00996262	1	0.0290665	0.0167816	1.25642	0.0796322	0.0459757	1.48294	0.0886463	0.05118	1.41754	0.049596	0.0286343	1.59671	0.0313907	0.0181234	1.25619	0.012515	0.00722551	1.33497	0.210621	2.00981
60S + GIIα + RP + TUB	0.278057	0.0183577	0.0224363	0.0374487	0.0546146	0.0427071	0.0434948	1	0.0183577	0.0105988	1.53907	0.034531	0.0199365	1.17865	0.0441389	0.0254836	1.31671	0.0719116	0.0415182	1.85005	0.0790102	0.0456166	0.873523	0.0379937	0.0219357	1.293	0.359528	2.01095
Actin + eIF-5A + TUB	0.254655	0.0517108	0.0575892	0.0622761	0.0521006	0.0397969	0.0587333	1	0.0517108	0.0298552	1.53624	0.0884706	0.0510785	1.23143	0.0766889	0.0442764	1.36343	0.0710355	0.0410124	1.75219	0.0697318	0.0402597	0.872152	0.0512244	0.0295744	1.29257	0.32916	2.01114
Actin + eIF-5A + RP + TUB + UBQ	0.276384	0.0403769	0.0394791	0.0421034	0.0485345	0.0223603	0.0401331	1	0.0403769	0.0233116	1.58039	0.0623925	0.0360223	1.19253	0.0502095	0.0289885	1.29158	0.062686	0.0361918	1.78299	0.0398681	0.0230179	0.836203	0.0335594	0.0193755	1.28061	0.353941	2.01128
eIF-5A + GAPDH + GIIα	0.198954	0.0235898	0.0133593	0.0180723	0.0410897	0.00502693	0.0227651	1	0.0235898	0.0136196	1.23855	0.0165461	0.00955288	1.35321	0.0244555	0.0141194	1.2551	0.0515714	0.0297748	1.80856	0.00909152	0.00524899	1.35816	0.0309187	0.0178509	1.3356	0.265722	2.01357
60S + Actin + eIF-5A + GAPDH + RP	0.191587	0.0237732	0.0177696	0.0309452	0.0274166	0.00457141	0.00741109	1	0.0237732	0.0137255	1.47051	0.0261303	0.0150864	1.34609	0.041655	0.0240495	1.35446	0.0371346	0.0214397	1.7231	0.00787702	0.0045478	1.12099	0.00830779	0.0047965	1.33586	0.255933	2.01515
Actin + RP + TUB	0.230058	0.0661237	0.0540539	0.0592652	0.0357177	0.0393608	0.0463688	1	0.0661237	0.0381766	1.46056	0.0789491	0.0455813	1.32509	0.0785316	0.0453402	1.47684	0.0527491	0.0304547	1.61045	0.0633886	0.0365974	0.857264	0.0397503	0.0229498	1.28837	0.2964	2.01567
60S + Actin + eIF-5A + RP + UBQ	0.257208	0.0124079	0.0398872	0.0344752	0.0407098	0.00714172	0.00838028	1	0.0124079	0.0071637	1.62703	0.0648978	0.0374688	1.2382	0.0426872	0.0246454	1.29847	0.0528606	0.0305191	1.7803	0.0127144	0.00734066	0.927551	0.00777313	0.00448782	1.31193	0.337438	2.01645
eIF-5A + GAPDH	0.232825	0.018961	0.0522641	0.019614	0.042117	0.00599003	0.0280611	1	0.018961	0.0109471	1.38342	0.0723032	0.0417443	1.25462	0.024608	0.0142075	1.17318	0.0494108	0.0285273	1.91378	0.0114636	0.0066185	1.29269	0.0362744	0.020943	1.33628	0.31112	2.01769
60S + eIF-5A + RP	0.318824	0.034786	0.0326486	0.0238557	0.05419	0.0147583	0.0399094	1	0.034786	0.0200837	1.74181	0.0568676	0.0328325	1.10549	0.0263722	0.015226	1.1683	0.0633099	0.036552	1.90928	0.0281777	0.0162684	0.906914	0.0361944	0.0208968	1.3053	0.41616	2.01796
60S + GAPDH + GIIα + RP	0.189369	0.0396709	0.0135057	0.0167916	0.0296938	0.0198357	0.0241724	1	0.0396709	0.022904	1.36146	0.0183875	0.010616	1.35404	0.0227366	0.013127	1.34763	0.0400163	0.0231034	1.76613	0.0350323	0.0202259	1.19008	0.0287671	0.0166087	1.33656	0.253102	2.01934
60S + Actin + eIF-5A + GAPDH + GIIα + UBQ	0.203524	0.029248	0.0403371	0.0325139	0.03629	0.00409047	0.0133895	1	0.029248	0.0168863	1.43178	0.0577537	0.0333441	1.34035	0.0435799	0.0251609	1.34782	0.0489124	0.0282396	1.78284	0.00729267	0.00421042	1.11669	0.014952	0.00863252	1.33658	0.272026	2.01948
Actin + GIIα + HIS	0.178015	0.0598173	0.0634118	0.0409648	0.0346933	0.017025	0.00999124	1	0.0598173	0.0345355	1.13975	0.0722737	0.0417272	1.59416	0.0653046	0.0377036	1.57396	0.0546059	0.0315268	1.41788	0.0241394	0.0139369	1.29447	0.0129334	0.0074671	1.33671	0.237953	2.02023
60S + Actin + GAPDH + RP + UBQ	0.207042	0.0255705	0.0356284	0.0263423	0.0329975	0.0111838	0.0170357	1	0.0255705	0.0147632	1.4945	0.0532465	0.0307419	1.35669	0.0357382	0.0206335	1.39699	0.0460972	0.0266142	1.72945	0.0193418	0.011167	1.04272	0.0177635	0.0102558	1.33673	0.276759	2.02035
Actin + GAPDH + TUB + UBQ	0.232802	0.0430677	0.0582845	0.04155	0.0359075	0.025572	0.0111268	1	0.0430677	0.0248651	1.44807	0.0843999	0.0487283	1.3228	0.0549622	0.0317325	1.42845	0.051292	0.0296134	1.76719	0.0451905	0.0260908	0.945008	0.010515	0.00607081	1.31858	0.30697	2.02149
60S + eIF-5A + GAPDH + UBQ	0.307089	0.0407239	0.012311	0.00977707	0.0453047	0.0132857	0.0063605	1	0.0407239	0.023512	1.65028	0.0203166	0.0117298	1.1541	0.0112837	0.00651465	1.19712	0.054235	0.0313126	2.00667	0.0266599	0.0153921	0.985147	0.00626603	0.00361769	1.33222	0.40911	2.02302
60S + GAPDH + GIIα + TUB + UBQ	0.279442	0.0261847	0.0318877	0.0281194	0.0443771	0.0323769	0.0159526	1	0.0261847	0.0151177	1.51163	0.0482024	0.0278297	1.20445	0.0338683	0.0195539	1.31087	0.0581725	0.0335859	1.93719	0.0627203	0.0362116	0.94029	0.0150001	0.00866032	1.3174	0.368138	2.02384
RP + UBQ	0.313995	0.0249093	0.0193118	0.018597	0.0842486	0.0265196	0.0296349	1	0.0249093	0.0143814	1.6495	0.0318549	0.0183914	1.13693	0.0211435	0.0122072	1.19263	0.100477	0.0580105	1.83096	0.0485563	0.028034	0.785439	0.0232764	0.0134386	1.26591	0.39749	2.02458
Actin + RP	0.183359	0.0469266	0.0603599	0.0582758	0.0336594	0.0129489	0.0178158	1	0.0469266	0.0270931	1.30899	0.0790103	0.0456166	1.60649	0.0936193	0.0540511	1.58926	0.0534935	0.0308845	1.39926	0.0181189	0.010461	1.12183	0.0199863	0.0115391	1.33764	0.245268	2.02583
60S + Actin + GIIα + RP + TUB + UBQ	0.246588	0.0238631	0.0562833	0.0455626	0.0388611	0.0226595	0.015407	1	0.0238631	0.0137774	1.51591	0.0853205	0.0492598	1.26789	0.0577684	0.0333526	1.38114	0.0536726	0.0309879	1.76287	0.0399456	0.0230626	0.900924	0.0138805	0.00801393	1.30479	0.321745	2.02688
Actin + GIIα + RP	0.173011	0.0412578	0.0606405	0.0565926	0.0394914	0.0044834	0.0266029	1	0.0412578	0.0238202	1.1949	0.0724592	0.0418344	1.59618	0.0903321	0.0521533	1.53681	0.0606906	0.0350397	1.46782	0.00658081	0.00379943	1.23592	0.0328789	0.0189826	1.3386	0.231593	2.03162
eIF-5A + GAPDH + TUB + UBQ	0.331966	0.0228453	0.00826318	0.0187515	0.0569746	0.0322507	0.046905	1	0.0228453	0.0131898	1.59293	0.0131627	0.00759948	1.10206	0.0206653	0.0119311	1.1905	0.0678284	0.0391608	2.01268	0.0649104	0.037476	0.866338	0.0406356	0.023461	1.29409	0.429592	2.03184
Actin + GAPDH + GIIα + TUB	0.184827	0.0494772	0.0552487	0.0507916	0.0259555	0.0311532	0.00863581	1	0.0494772	0.0285657	1.23967	0.0684899	0.0395426	1.46818	0.0745713	0.0430538	1.51326	0.0392773	0.0226768	1.65587	0.0515857	0.029783	1.15504	0.0099747	0.0057589	1.33867	0.247422	2.03201
60S + eIF-5A + GIIα + RP + TUB + UBQ	0.313388	0.00888763	0.021102	0.0304138	0.0543587	0.0284006	0.0390967	1	0.00888763	0.00513127	1.61492	0.034078	0.0196749	1.12235	0.034135	0.0197079	1.22305	0.0664831	0.0383841	1.92232	0.0545952	0.0315205	0.850059	0.0332345	0.019188	1.28878	0.40389	2.03258
60S + Actin + eIF-5A + GIIα + TUB + UBQ	0.265706	0.0190513	0.057768	0.0466036	0.0437356	0.0187012	0.0230277	1	0.0190513	0.0109993	1.55432	0.0897902	0.0518404	1.22196	0.0569476	0.0328787	1.32662	0.0580206	0.0334982	1.83829	0.0343781	0.0198482	0.908395	0.0209182	0.0120772	1.30826	0.347614	2.0328
60S + Actin + GIIα + RP	0.172645	0.0303347	0.0548729	0.0484258	0.0229052	0.00601841	0.0154906	1	0.0303347	0.0175137	1.37655	0.0755351	0.0436102	1.45053	0.0702428	0.0405547	1.47687	0.0338281	0.0195307	1.60872	0.00968194	0.00558987	1.12274	0.0173919	0.0100412	1.33924	0.231212	2.03541
Actin + GAPDH + TUB	0.198139	0.0542327	0.0519845	0.0492411	0.0285227	0.0369722	0.0190295	1	0.0542327	0.0313112	1.33359	0.0693263	0.0400256	1.43398	0.0706106	0.040767	1.53995	0.0439234	0.0253592	1.6697	0.0617324	0.0356412	1.05896	0.0201515	0.0116345	1.33936	0.26538	2.03617
60S + eIF-5A + GIIα + TUB	0.314573	0.0162714	0.0247852	0.039423	0.0675874	0.0363247	0.0511805	1	0.0162714	0.00939431	1.59773	0.0396	0.0228631	1.11509	0.0439603	0.0253805	1.23983	0.0837966	0.04838	1.9697	0.0715486	0.0413086	0.884437	0.0452659	0.0261343	1.30113	0.409301	2.03791
60S + Actin + eIF-5A + GAPDH + UBQ	0.228521	0.0288853	0.0363976	0.0287685	0.0338653	0.00744607	0.00942335	1	0.0288853	0.0166769	1.53975	0.0560433	0.0323566	1.29774	0.0373339	0.0215548	1.3307	0.0450644	0.0260179	1.81843	0.0135402	0.00781743	1.05276	0.00992054	0.00572763	1.3399	0.306195	2.03938
60S + HIS + RP + TUB	0.300529	0.039774	0.01064	0.0279375	0.0698205	0.0398229	0.0764362	1	0.039774	0.0229635	1.63792	0.0174275	0.0100618	1.11075	0.0310315	0.017916	1.29423	0.0903637	0.0521715	1.79806	0.0716038	0.0413405	0.801325	0.0612503	0.0353629	1.27371	0.382787	2.03963
60S + GAPDH + RP	0.220109	0.0458893	0.0348915	0.0131657	0.0306426	0.023273	0.022216	1	0.0458893	0.0264942	1.5121	0.0527595	0.0304607	1.28752	0.0169511	0.00978672	1.31921	0.0404242	0.0233389	1.81932	0.0423412	0.0244457	1.10169	0.0244751	0.0141307	1.33997	0.294941	2.03985
60S + Actin + eIF-5A + GIIα	0.185086	0.0329261	0.0563974	0.0512863	0.0296888	0.00674465	0.0121856	1	0.0329261	0.0190099	1.42893	0.0805876	0.0465273	1.37226	0.0703781	0.0406328	1.38995	0.041266	0.0238249	1.71293	0.0115531	0.00667018	1.13635	0.0138471	0.00799462	1.34007	0.248028	2.04041
60S + GAPDH + GIIα + UBQ	0.232933	0.0461749	0.0288924	0.0183752	0.0408588	0.019525	0.0239516	1	0.0461749	0.0266591	1.44167	0.0416532	0.0240485	1.29351	0.0237686	0.0137228	1.31816	0.0538586	0.0310953	1.88891	0.036881	0.0212932	1.10013	0.0263497	0.015213	1.3404	0.312223	2.04238
60S + Actin + HIS + RP + TUB + UBQ	0.260646	0.0258639	0.0388964	0.0248965	0.044368	0.0207953	0.0375013	1	0.0258639	0.0149325	1.57982	0.0614492	0.0354777	1.21859	0.0303386	0.017516	1.36535	0.060578	0.0349747	1.73016	0.0359793	0.0207726	0.850362	0.0318897	0.0184115	1.29071	0.336419	2.04356
60S + Actin + GIIα + TUB	0.223727	0.0338599	0.077907	0.061663	0.0396366	0.0292295	0.020766	1	0.0338599	0.019549	1.45367	0.113251	0.0653854	1.33907	0.0825708	0.0476723	1.48736	0.058954	0.0340371	1.72968	0.0505577	0.0291895	0.964861	0.0200363	0.0115679	1.32911	0.297357	2.04492
60S + GAPDH + HIS + TUB + UBQ	0.293344	0.0463679	0.0106375	0.0167554	0.0532865	0.0297817	0.0423942	1	0.0463679	0.0267705	1.58824	0.016895	0.00975431	1.14842	0.0192423	0.0111095	1.29245	0.06887	0.0397621	1.89323	0.0563835	0.032553	0.87696	0.037178	0.0214647	1.29988	0.381314	2.04538
60S + eIF-5A + GAPDH + GIIα	0.22113	0.0463419	0.00909912	0.0208101	0.0389223	0.00836052	0.00865785	1	0.0463419	0.0267555	1.41294	0.0128565	0.00742271	1.28074	0.0266524	0.0153878	1.26826	0.0493634	0.0285	1.88006	0.0157182	0.00907493	1.20417	0.0104255	0.00601916	1.34103	0.296541	2.04616
60S + Actin + GIIα + UBQ	0.205228	0.0354304	0.0867965	0.0500797	0.0383016	0.00784352	0.0300236	1	0.0354304	0.0204558	1.45959	0.126687	0.0731428	1.38584	0.0694023	0.0400694	1.44477	0.0553371	0.0319489	1.72072	0.0134965	0.00779222	1.0382	0.0311704	0.0179962	1.34152	0.275318	2.04911
60S + Actin + eIF-5A + HIS + TUB + UBQ	0.280211	0.0282839	0.0400525	0.0281274	0.050743	0.0178199	0.0435276	1	0.0282839	0.0163297	1.61962	0.0648699	0.0374527	1.17433	0.0330309	0.0190704	1.3114	0.0665444	0.0384194	1.804	0.0321471	0.0185601	0.857376	0.0373195	0.0215464	1.29446	0.36272	2.05198
60S + GIIα + UBQ	0.279817	0.0461033	0.0590321	0.0329546	0.0493895	0.0237931	0.0160944	1	0.0461033	0.0266178	1.57052	0.092711	0.0535267	1.21114	0.0399126	0.0230436	1.28957	0.0636915	0.0367723	1.92687	0.0458461	0.0264693	0.945693	0.0152204	0.00878748	1.32397	0.370468	2.0524
GIIα + TUB + UBQ	0.315423	0.0449134	0.0648175	0.0513579	0.0613289	0.0500375	0.0383404	1	0.0449134	0.0259308	1.49792	0.0970913	0.0560557	1.13879	0.0584861	0.033767	1.27936	0.0784614	0.0452997	1.93416	0.0967806	0.0558763	0.795946	0.0305169	0.017619	1.27436	0.401963	2.05428
60S + eIF-5A + HIS + RP + TUB + UBQ	0.329024	0.0239805	0.00908394	0.0177883	0.0613996	0.0262947	0.061119	1	0.0239805	0.0138451	1.68349	0.0152927	0.00882925	1.07888	0.0191913	0.0110801	1.20905	0.0742355	0.0428599	1.88638	0.0496019	0.0286377	0.802527	0.0490496	0.0283188	1.27672	0.420073	2.05528
60S + Actin + GAPDH + GIIα + TUB	0.200117	0.0351643	0.049802	0.0450654	0.0319262	0.0234039	0.00469001	1	0.0351643	0.0203021	1.37822	0.0686381	0.0396282	1.38313	0.0623314	0.0359871	1.4711	0.0469668	0.0271163	1.73954	0.0407121	0.0235051	1.08443	0.005086	0.00293641	1.34274	0.268705	2.05643
60S + Actin + GAPDH + RP + TUB + UBQ	0.249257	0.0211208	0.0353919	0.0323366	0.0345202	0.0202357	0.0151997	1	0.0211208	0.0121941	1.54495	0.0546786	0.0315687	1.26795	0.0410011	0.023672	1.37667	0.047523	0.0274374	1.79171	0.0362566	0.0209327	0.922873	0.0140274	0.00809874	1.31736	0.328361	2.05841
60S + Actin + RP	0.198206	0.0276987	0.0539855	0.0477596	0.0176062	0.00883446	0.00813126	1	0.0276987	0.0159919	1.53369	0.0827967	0.0478027	1.41118	0.0673972	0.0389118	1.49071	0.0262457	0.015153	1.60667	0.014194	0.00819493	1.01954	0.00829014	0.00478631	1.34363	0.266316	2.06177
60S + GAPDH + RP + TUB	0.28406	0.0177572	0.0105329	0.0184969	0.054057	0.0391104	0.044057	1	0.0177572	0.0102522	1.5847	0.0166915	0.00963685	1.17886	0.0218052	0.0125892	1.31042	0.0708375	0.040898	1.89545	0.0741319	0.0428001	0.905604	0.0398982	0.0230352	1.31251	0.37283	2.06382
60S + Actin + HIS + TUB	0.241139	0.0474777	0.0509733	0.0384335	0.0556939	0.0282638	0.0498548	1	0.0474777	0.0274113	1.54553	0.0787809	0.0454842	1.26123	0.0484733	0.0279861	1.46184	0.0814157	0.0470054	1.68125	0.0475185	0.0274348	0.884592	0.0441011	0.0254618	1.30574	0.314865	2.06526
60S + Actin + eIF-5A + GAPDH + TUB + UBQ	0.269544	0.0177707	0.0367167	0.0338081	0.0403539	0.0160176	0.0210477	1	0.0177707	0.0102599	1.58401	0.0581598	0.0335786	1.22198	0.0413128	0.023852	1.32231	0.0533604	0.0308076	1.86833	0.0299262	0.0172779	0.930477	0.0195844	0.0113071	1.32118	0.356118	2.06615
60S + Actin + eIF-5A + RP + TUB	0.270567	0.0150787	0.0309418	0.0444416	0.0490411	0.0220391	0.0433094	1	0.0150787	0.00870567	1.62191	0.0501849	0.0289743	1.20448	0.0535289	0.0309049	1.32923	0.0651867	0.0376356	1.78749	0.0393947	0.0227445	0.875349	0.0379108	0.0218878	1.30308	0.352569	2.06776
60S + eIF-5A + GAPDH + RP + TUB + UBQ	0.318462	0.00791134	0.00581934	0.0173212	0.0510857	0.0260848	0.0391358	1	0.00791134	0.00456762	1.6466	0.00958213	0.00553224	1.12252	0.0194433	0.0112256	1.21903	0.062275	0.0359545	1.9537	0.0509619	0.0294228	0.870738	0.034077	0.0196744	1.3021	0.414668	2.07111
60S + eIF-5A + HIS + TUB	0.336781	0.0477242	0.00614056	0.0329798	0.0833125	0.0344682	0.0833185	1	0.0477242	0.0275536	1.6998	0.0104377	0.00602624	1.05063	0.0346496	0.0200049	1.21853	0.101519	0.0586119	1.91391	0.0659693	0.0380874	0.811248	0.067592	0.0390242	1.28235	0.431872	2.07163
60S + Actin + eIF-5A	0.22255	0.0352878	0.0552041	0.0526537	0.0336196	0.0144579	0.0222472	1	0.0352878	0.0203734	1.61179	0.0889776	0.0513712	1.31051	0.069003	0.0398389	1.37492	0.0462243	0.0266876	1.74682	0.0252554	0.0145812	1.03615	0.0230514	0.0133087	1.3467	0.299708	2.0802
HIS + TUB + UBQ	0.341479	0.0244646	0.0278693	0.0178003	0.0708407	0.047313	0.0822111	1	0.0244646	0.0141246	1.62768	0.0453622	0.0261899	1.05277	0.0187396	0.0108193	1.25114	0.0886315	0.0511714	1.86402	0.0881921	0.0509178	0.71022	0.058388	0.0337103	1.25097	0.42718	2.08538
60S + Actin + GAPDH + TUB	0.225342	0.0324932	0.0461359	0.0429905	0.0404546	0.0251611	0.0166682	1	0.0324932	0.01876	1.49506	0.0689757	0.0398231	1.33892	0.0575607	0.0332327	1.48036	0.0598874	0.034576	1.77222	0.044591	0.0257446	1.00026	0.0166725	0.00962587	1.3478	0.303716	2.0868
60S + HIS + UBQ	0.309466	0.09281	0.0285682	0.035973	0.0550664	0.0172852	0.0287172	1	0.09281	0.0535839	1.7024	0.0486344	0.0280791	1.11754	0.0402014	0.0232103	1.2574	0.0692405	0.039976	1.85194	0.0320112	0.0184817	0.840195	0.024128	0.0139303	1.29491	0.400732	2.08908
60S + GIIα	0.218047	0.0732477	0.0494236	0.0387811	0.0372382	0.0226661	0.0178294	1	0.0732477	0.0422896	1.44476	0.0714051	0.0412258	1.30721	0.050695	0.0292688	1.3704	0.0510314	0.029463	1.84625	0.0418472	0.0241605	1.12149	0.0199955	0.0115444	1.34835	0.294003	2.09011
60S + GIIα + RP + TUB + UBQ	0.305606	0.0153427	0.0336712	0.0343269	0.0504439	0.0361916	0.0322844	1	0.0153427	0.00885813	1.5971	0.0537764	0.0310478	1.1491	0.0394451	0.0227737	1.27905	0.0645205	0.0372509	1.89659	0.0686406	0.0396297	0.828613	0.0267513	0.0154449	1.29174	0.394765	2.09324
60S + eIF-5A + GAPDH + TUB	0.322302	0.0204185	0.00681059	0.0221889	0.0678015	0.0323614	0.0498942	1	0.0204185	0.0117886	1.64491	0.0112028	0.00646792	1.11522	0.0247455	0.0142868	1.23386	0.0836577	0.0482998	2.01794	0.0653032	0.0377028	0.916809	0.0457434	0.02641	1.32146	0.425907	2.09512
Actin + RP + TUB + UBQ	0.265417	0.0524996	0.0602286	0.0492962	0.0444725	0.0284721	0.031688	1	0.0524996	0.0303107	1.55041	0.093379	0.0539124	1.24675	0.0614599	0.0354839	1.38455	0.0615743	0.0355499	1.72006	0.0489739	0.0282751	0.806437	0.0255544	0.0147538	1.2847	0.340981	2.09533
60S + eIF-5A + GAPDH	0.270809	0.0576652	0.0291987	0.020349	0.0475515	0.00869464	0.0126534	1	0.0576652	0.033293	1.58846	0.046381	0.0267781	1.19527	0.0243225	0.0140426	1.21665	0.0578537	0.0334018	1.97715	0.0171906	0.00992501	1.11907	0.0141601	0.00817534	1.34943	0.365439	2.09661
60S + Actin + GAPDH + GIIα + HIS	0.160255	0.0668507	0.0331539	0.0301337	0.024771	0.00176671	0.0125507	1	0.0668507	0.0385962	1.28186	0.0424988	0.0245367	1.47268	0.0443773	0.0256213	1.48305	0.0367365	0.0212098	1.60646	0.00283816	0.00163861	1.25795	0.0157882	0.00911533	1.35033	0.216398	2.102
Actin + UBQ	0.21044	0.0389037	0.125004	0.0619089	0.0731984	0.0179593	0.0422102	1	0.0389037	0.0224611	1.47375	0.184225	0.106362	1.46712	0.090828	0.0524396	1.52283	0.111469	0.0643564	1.60167	0.028765	0.0166075	0.959729	0.0405103	0.0233887	1.33752	0.281467	2.10565
60S + Actin + RP + UBQ	0.241153	0.0193569	0.0593345	0.0381961	0.0372266	0.0124554	0.00921374	1	0.0193569	0.0111757	1.60802	0.0954111	0.0550856	1.30686	0.0499168	0.0288195	1.39419	0.051901	0.0299651	1.71709	0.021387	0.0123478	0.918506	0.00846288	0.00488605	1.32411	0.319314	2.10765
60S + Actin + GIIα + TUB + UBQ	0.254436	0.0276227	0.0781064	0.0531775	0.0377978	0.0234259	0.0150692	1	0.0276227	0.015948	1.52612	0.1192	0.06882	1.27253	0.06767	0.0390693	1.4101	0.0532985	0.0307719	1.79729	0.0421032	0.0243083	0.897371	0.0135227	0.00780733	1.31723	0.335152	2.10867
Actin + eIF-5A + TUB + UBQ	0.293406	0.0416313	0.0627304	0.0505984	0.049273	0.0263749	0.0414254	1	0.0416313	0.0240358	1.61014	0.101005	0.058315	1.1799	0.0597008	0.0344683	1.30364	0.0642341	0.0370856	1.83215	0.0483227	0.0278991	0.816768	0.033835	0.0195346	1.29043	0.378621	2.10905
60S + Actin + GAPDH + HIS	0.161697	0.0772205	0.0277628	0.0381914	0.0243908	0.00631601	0.00511735	1	0.0772205	0.0445833	1.36531	0.0379049	0.0218844	1.44819	0.0553083	0.0319323	1.49468	0.0364565	0.0210481	1.60395	0.0101306	0.0058489	1.20363	0.00615939	0.00355612	1.35263	0.218716	2.11576
60S + Actin + eIF-5A + UBQ	0.269472	0.0242269	0.0606868	0.0407065	0.0387965	0.00915416	0.0168717	1	0.0242269	0.0139874	1.66918	0.101297	0.0584839	1.23629	0.0503249	0.0290551	1.31202	0.0509016	0.0293881	1.82824	0.0167359	0.0096625	0.929715	0.0156858	0.00905622	1.32924	0.358193	2.116
60S + HIS + RP + TUB + UBQ	0.3243	0.0300737	0.014441	0.0153954	0.0585819	0.0334247	0.0587272	1	0.0300737	0.017363	1.67851	0.0242393	0.0139945	1.0958	0.0168702	0.00974002	1.26144	0.0738978	0.0426649	1.85404	0.0619707	0.0357788	0.773244	0.0454105	0.0262178	1.27717	0.414187	2.11654
eIF-5A + RP + TUB + UBQ	0.367997	0.0386448	0.00727201	0.0265648	0.0647491	0.0359366	0.067288	1	0.0386448	0.0223116	1.70536	0.0124014	0.00715994	1.03856	0.0275892	0.0159286	1.154	0.0747208	0.0431401	1.95904	0.0704015	0.0406463	0.739652	0.0497698	0.0287346	1.2661	0.465922	2.11732
60S + GAPDH + UBQ	0.289218	0.0549629	0.0203155	0.00510079	0.0381148	0.0238469	0.0175336	1	0.0549629	0.0317328	1.63103	0.0331353	0.0191307	1.21119	0.00617803	0.00356689	1.2806	0.0488098	0.0281804	1.98981	0.0474507	0.0273957	0.991967	0.0173928	0.0100417	1.35077	0.390666	2.12066
60S + eIF-5A + GIIα + TUB + UBQ	0.336003	0.012306	0.0355067	0.035033	0.0575665	0.0299208	0.0386624	1	0.012306	0.00710488	1.64566	0.0584319	0.0337357	1.09924	0.0385098	0.0222337	1.21877	0.0701601	0.0405069	1.99411	0.0596654	0.0344478	0.836852	0.0323547	0.01868	1.29911	0.436503	2.12093
eIF-5A + UBQ	0.39624	0.0116646	0.0189377	0.0165063	0.0811721	0.00480661	0.0310355	1	0.0116646	0.00673458	1.7777	0.0336656	0.0194369	1.01761	0.0167969	0.0096977	1.05625	0.0857382	0.049501	2.07594	0.00997821	0.00576092	0.804892	0.0249802	0.0144223	1.28873	0.510647	2.12261
60S + Actin + GAPDH + GIIα + RP	0.165934	0.0342324	0.0319322	0.0348524	0.0212276	0.00615505	0.0238923	1	0.0342324	0.0197641	1.31979	0.0421437	0.0243317	1.47461	0.0513937	0.0296722	1.46287	0.0310532	0.0179286	1.64153	0.0101037	0.00583339	1.22444	0.0292548	0.0168902	1.35387	0.224653	2.12324
60S + Actin + GAPDH + GIIα + UBQ	0.187536	0.0384208	0.0567799	0.0355132	0.0339038	0.00741334	0.0312054	1	0.0384208	0.0221822	1.38246	0.0784959	0.0453196	1.42171	0.0504893	0.02915	1.43733	0.0487311	0.0281349	1.73232	0.0128423	0.00741448	1.15004	0.0358875	0.0207197	1.35398	0.25392	2.12386
RP + TUB	0.345946	0.072969	0.00774455	0.0366129	0.0719891	0.0735526	0.104484	1	0.072969	0.0421286	1.63477	0.0126605	0.00730957	1.05914	0.0387782	0.0223886	1.2611	0.0907852	0.0524148	1.84894	0.135994	0.0785162	0.679775	0.0710257	0.0410067	1.24729	0.431494	2.12417
60S + Actin + eIF-5A + GAPDH + GIIα	0.175478	0.0363362	0.0328675	0.0374831	0.0256727	0.00446063	0.013585	1	0.0363362	0.0209787	1.35977	0.0446922	0.0258031	1.41058	0.0528728	0.0305261	1.39353	0.0357756	0.0206551	1.72603	0.0076992	0.00444513	1.23617	0.0167934	0.00969565	1.35435	0.237658	2.12607
60S + Actin + eIF-5A + RP + TUB + UBQ	0.294807	0.0139925	0.0387481	0.0388172	0.045183	0.0184682	0.034152	1	0.0139925	0.0080786	1.6582	0.064252	0.0370959	1.17492	0.0456073	0.0263314	1.29537	0.0585289	0.0337917	1.83539	0.0338965	0.0195701	0.837377	0.0285981	0.0165111	1.30021	0.383312	2.12652
60S + Actin + HIS + TUB + UBQ	0.271007	0.036725	0.056563	0.027735	0.0457573	0.021784	0.0376868	1	0.036725	0.0212032	1.6029	0.090665	0.0523455	1.21306	0.0336442	0.0194245	1.39061	0.0636305	0.0367371	1.75709	0.0382764	0.0220989	0.837091	0.0315473	0.0182138	1.30013	0.352344	2.12657
Actin + GAPDH + GIIα + UBQ	0.173799	0.0360573	0.062487	0.0393733	0.0532505	0.00385075	0.0412149	1	0.0360573	0.0208177	1.24502	0.0777978	0.0449166	1.52027	0.059858	0.034559	1.47168	0.0783675	0.0452455	1.64792	0.00634574	0.00366371	1.24384	0.0512648	0.0295977	1.35479	0.235461	2.12874
GAPDH + TUB + UBQ	0.323751	0.0349816	0.0244021	0.0239429	0.0518622	0.044815	0.0385284	1	0.0349816	0.0201967	1.55622	0.037975	0.0219249	1.13912	0.0272739	0.0157466	1.27115	0.0659245	0.0380616	1.99817	0.0895479	0.0517005	0.835362	0.0321852	0.0185821	1.3	0.420877	2.12929
GIIα	0.208664	0.0462536	0.0651	0.0580049	0.0536824	0.0173793	0.0446815	1	0.0462536	0.0267045	0.995387	0.0647997	0.0374121	1.5753	0.091375	0.0527554	1.43658	0.077119	0.0445247	1.61471	0.0280625	0.0162019	1.49961	0.0670046	0.0386851	1.3536	0.282446	2.1308
60S + eIF-5A + RP + UBQ	0.345487	0.0232471	0.0188886	0.0162207	0.0535235	0.0177543	0.0267945	1	0.0232471	0.0134217	1.76813	0.0333973	0.019282	1.08829	0.0176529	0.0101919	1.16117	0.0621499	0.0358823	1.95448	0.0347004	0.0200343	0.841207	0.0225397	0.0130133	1.30221	0.449898	2.13086
60S + GAPDH + RP + TUB + UBQ	0.310985	0.0138876	0.00958301	0.0177474	0.0462356	0.0335764	0.0327213	1	0.0138876	0.00801799	1.63449	0.0156634	0.00904326	1.14927	0.0203966	0.011776	1.27403	0.0589057	0.0340092	1.93379	0.0649297	0.0374872	0.852875	0.0279072	0.0161122	1.30741	0.406585	2.13871
Actin + eIF-5A + GAPDH + GIIα	0.165527	0.029411	0.031935	0.0401221	0.0302166	0.0131089	0.0203147	1	0.029411	0.0169804	1.21954	0.0389462	0.0224856	1.50547	0.0604027	0.0348735	1.41532	0.0427663	0.0246911	1.6407	0.0215077	0.0124175	1.36133	0.027655	0.0159666	1.35706	0.224631	2.14237
60S + GIIα + TUB	0.302783	0.0284099	0.0477082	0.0473703	0.0670902	0.0504607	0.0438112	1	0.0284099	0.0164025	1.56301	0.0745682	0.043052	1.15718	0.0548158	0.0316479	1.3419	0.0900286	0.051978	1.94164	0.0979766	0.0565668	0.858698	0.0376206	0.0217203	1.3104	0.396769	2.14503
Actin + GAPDH + GIIα + HIS	0.175401	0.0574567	0.0319781	0.0308968	0.030047	0.0110935	0.0226188	1	0.0574567	0.0331726	1.13344	0.0362452	0.0209262	1.58961	0.0491138	0.0283559	1.53071	0.0459932	0.0265542	1.50067	0.0166477	0.00961154	1.39219	0.0314896	0.0181805	1.35777	0.238153	2.14661
60S + Actin + GAPDH + TUB + UBQ	0.257545	0.0260147	0.0526838	0.0371782	0.0333261	0.0203154	0.0113748	1	0.0260147	0.0150196	1.5607	0.0822239	0.047472	1.27248	0.0473086	0.0273136	1.40462	0.0468107	0.0270261	1.8326	0.03723	0.0214948	0.923623	0.010506	0.00606566	1.33234	0.343137	2.14678
60S + eIF-5A + HIS + TUB + UBQ	0.354393	0.0362493	0.0147899	0.0196419	0.0670506	0.0277836	0.0644873	1	0.0362493	0.0209286	1.72918	0.0255744	0.0147654	1.04811	0.0205869	0.0118858	1.2019	0.0805883	0.0465277	1.94909	0.0541527	0.0312651	0.780879	0.0503568	0.0290735	1.28486	0.455345	2.1474
60S + Actin + GAPDH + RP	0.172527	0.0333593	0.0270622	0.0317947	0.015596	0.00783129	0.0187219	1	0.0333593	0.01926	1.41639	0.0383305	0.0221301	1.45053	0.0461191	0.0266269	1.46962	0.0229202	0.013233	1.64826	0.012908	0.00745242	1.16392	0.0217907	0.0125809	1.35812	0.234312	2.14871
Actin + GAPDH + GIIα + RP	0.171234	0.0357438	0.0300079	0.0372443	0.0336587	0.00167162	0.0355255	1	0.0357438	0.0206367	1.17463	0.0352481	0.0203505	1.59106	0.0592579	0.0342126	1.50383	0.050617	0.0292237	1.5405	0.00257513	0.00148675	1.3451	0.0477853	0.0275889	1.35919	0.232739	2.15512
Actin + GAPDH + UBQ	0.177681	0.0329459	0.0620006	0.0334476	0.0539783	0.0109415	0.0409956	1	0.0329459	0.0190213	1.34144	0.0831701	0.0480183	1.50241	0.050252	0.029013	1.48358	0.0800813	0.046235	1.65923	0.0181544	0.0104814	1.16868	0.0479109	0.0276614	1.35922	0.241509	2.15535
60S + Actin + eIF-5A + GAPDH	0.189384	0.038071	0.0270008	0.0360152	0.0259042	0.00985755	0.00878558	1	0.038071	0.0219803	1.47011	0.0396941	0.0229174	1.37218	0.0494194	0.0285323	1.38307	0.0358273	0.0206849	1.75493	0.0172994	0.00998779	1.17788	0.0103484	0.00597465	1.3597	0.257505	2.15818
60S + RP	0.300347	0.0497339	0.0323829	0.0203246	0.0444501	0.0315544	0.0241691	1	0.0497339	0.0287139	1.75809	0.056932	0.0328697	1.16334	0.0236446	0.0136512	1.27699	0.0567622	0.0327717	1.83941	0.0580417	0.0335104	0.878738	0.0212384	0.012262	1.31943	0.396286	2.1591
60S + Actin + GAPDH + UBQ	0.207634	0.0392815	0.0554985	0.0306628	0.0290484	0.0107367	0.029787	1	0.0392815	0.0226792	1.50072	0.0832878	0.0480862	1.38569	0.0424892	0.0245311	1.43747	0.0417562	0.0241079	1.76297	0.0189284	0.0109283	1.07619	0.0320564	0.0185078	1.36051	0.282487	2.16304
Actin + eIF-5A + GAPDH	0.159556	0.0238996	0.0219183	0.0382445	0.023242	0.0215843	0.0122872	1	0.0238996	0.0137984	1.30515	0.0286066	0.016516	1.48304	0.0567182	0.0327463	1.40838	0.0327336	0.0188987	1.64957	0.0356048	0.0205565	1.31819	0.0161969	0.00935127	1.36072	0.217111	2.16433
Actin + GAPDH + HIS	0.170207	0.064728	0.0225157	0.04428	0.022691	0.0179544	0.0178022	1	0.064728	0.0373707	1.1836	0.0266495	0.0153861	1.59509	0.0706309	0.0407788	1.56329	0.0354727	0.0204801	1.46434	0.0262913	0.0151793	1.35801	0.0241756	0.0139578	1.36072	0.231605	2.16434
60S + eIF-5A + GAPDH + TUB + UBQ	0.342336	0.0148486	0.0104266	0.0190565	0.0544104	0.0269626	0.0375237	1	0.0148486	0.00857284	1.68406	0.017559	0.0101377	1.09936	0.02095	0.0120955	1.21395	0.0660516	0.0381349	2.03316	0.0548192	0.0316499	0.86129	0.0323188	0.0186593	1.3153	0.450275	2.16924
60S + Actin + RP + TUB	0.259303	0.0240159	0.0489265	0.0503267	0.0435639	0.0284704	0.0357531	1	0.0240159	0.0138656	1.60147	0.0783546	0.0452381	1.26251	0.0635381	0.0366837	1.43533	0.0625284	0.0361008	1.72576	0.0491332	0.0283671	0.854011	0.0305335	0.0176286	1.31318	0.340512	2.17107
Actin + GAPDH + RP	0.165943	0.0336147	0.0210142	0.0329521	0.0276289	0.00700402	0.0328042	1	0.0336147	0.0194074	1.2415	0.026089	0.0150625	1.59646	0.0526068	0.0303726	1.52697	0.0421887	0.0243576	1.51654	0.0106219	0.00613254	1.29718	0.0425531	0.024568	1.36311	0.226199	2.17866
60S + HIS + TUB	0.331744	0.064833	0.0120377	0.0351491	0.0890446	0.0473483	0.0864921	1	0.064833	0.0374314	1.69634	0.02042	0.0117895	1.06844	0.0375548	0.0216823	1.31102	0.116739	0.0673994	1.8681	0.0884515	0.0510675	0.765035	0.0661695	0.038203	1.28482	0.426232	2.17887
60S + Actin + eIF-5A + TUB	0.286148	0.0164182	0.0509303	0.0530643	0.0573335	0.0253736	0.0477348	1	0.0164182	0.00947904	1.6627	0.0846818	0.0488911	1.19458	0.0633897	0.0365981	1.35153	0.0774878	0.0447376	1.83774	0.04663	0.0269218	0.864824	0.0412821	0.0238343	1.31856	0.377304	2.18172
60S + eIF-5A + RP + TUB	0.360275	0.00141988	0.00906247	0.028872	0.0714276	0.0363198	0.0700988	1	0.00141988	0.000819768	1.76184	0.0159666	0.00921832	1.05144	0.0303572	0.0175267	1.19642	0.0854572	0.0493387	1.96507	0.0713711	0.0412061	0.783134	0.0548968	0.0316947	1.29298	0.465829	2.19164
60S + Actin + RP + TUB + UBQ	0.287174	0.0207013	0.0548909	0.0433316	0.039323	0.0237153	0.026283	1	0.0207013	0.0119519	1.6489	0.0905096	0.0522558	1.21397	0.0526035	0.0303706	1.37038	0.0538872	0.0311118	1.79399	0.0425451	0.0245634	0.813809	0.0213893	0.0123491	1.30684	0.375291	2.21344
60S + GIIα + TUB + UBQ	0.331008	0.0208192	0.0553312	0.0414752	0.053146	0.0396372	0.0300224	1	0.0208192	0.01202	1.63103	0.0902467	0.052104	1.12623	0.0467107	0.0269684	1.28774	0.0684381	0.0395128	1.97883	0.0784351	0.0452845	0.807366	0.024239	0.0139944	1.3052	0.432032	2.21646
60S + GAPDH + TUB	0.311147	0.0319092	0.00575313	0.0214818	0.0692056	0.0453703	0.0418769	1	0.0319092	0.0184228	1.62403	0.00934327	0.00539434	1.15721	0.024859	0.0143524	1.33341	0.0922792	0.0532774	2.00521	0.0909769	0.0525255	0.900858	0.0377252	0.0217806	1.33679	0.415936	2.219
60S + GAPDH + GIIα	0.193356	0.0640837	0.0137752	0.0190825	0.0265359	0.0173085	0.0283577	1	0.0640837	0.0369987	1.32577	0.0182627	0.010544	1.39131	0.0265497	0.0153285	1.38284	0.036695	0.0211859	1.82385	0.0315682	0.0182259	1.29642	0.0367633	0.0212253	1.37003	0.264903	2.22019
Actin + TUB	0.249524	0.0823383	0.108437	0.0843257	0.0432597	0.0568709	0.0529525	1	0.0823383	0.0475381	1.45868	0.158175	0.0913222	1.36751	0.115316	0.0665779	1.60886	0.0695986	0.0401828	1.61602	0.0919042	0.0530609	0.827914	0.0438401	0.0253111	1.31316	0.327665	2.22315
RP + TUB + UBQ	0.370538	0.0524215	0.0243351	0.0335731	0.0627407	0.0502608	0.0655822	1	0.0524215	0.0302656	1.70424	0.0414727	0.0239443	1.05241	0.0353326	0.0203993	1.21935	0.0765028	0.0441689	1.92746	0.0968756	0.0559311	0.676474	0.0443647	0.025614	1.26332	0.468109	2.22698
60S + Actin + eIF-5A + TUB + UBQ	0.312312	0.0139118	0.0565372	0.044828	0.0468383	0.0191416	0.0362467	1	0.0139118	0.00803196	1.69915	0.0960652	0.0554633	1.16139	0.0520629	0.0300585	1.30579	0.061161	0.0353113	1.88648	0.0361103	0.0208483	0.821987	0.0297943	0.0172017	1.31247	0.409899	2.23082
60S + HIS + TUB + UBQ	0.353844	0.0465217	0.0284209	0.0173575	0.0649854	0.0365667	0.0621698	1	0.0465217	0.0268593	1.73443	0.049294	0.0284599	1.06089	0.0184144	0.0106316	1.26535	0.0822289	0.0474749	1.9229	0.0703139	0.0405958	0.740272	0.0460225	0.0265711	1.28731	0.455506	2.24329
60S + eIF-5A + RP + TUB + UBQ	0.373132	0.0032728	0.0138048	0.0252055	0.0596495	0.0306179	0.0537544	1	0.0032728	0.00188955	1.77913	0.0245604	0.01418	1.04873	0.0264336	0.0152615	1.18441	0.0706496	0.0407895	1.99035	0.0609402	0.0351838	0.759117	0.0408059	0.0235593	1.29362	0.482691	2.24349
60S + eIF-5A	0.38023	0.0705564	0.0235654	0.0305358	0.0714342	0.00977567	0.0425076	1	0.0705564	0.0407357	1.89255	0.0445987	0.0257491	1.04042	0.03177	0.0183424	1.13119	0.0808056	0.0466531	2.0833	0.0203657	0.0117581	0.899956	0.0382549	0.0220865	1.34124	0.509979	2.24751
60S + Actin + GIIα	0.173885	0.0489859	0.0894413	0.0613739	0.0148273	0.00527554	0.0358569	1	0.0489859	0.028282	1.34755	0.120527	0.0695863	1.52584	0.093647	0.0540671	1.56291	0.0231737	0.0133793	1.61099	0.00849887	0.00490682	1.20029	0.0430386	0.0248483	1.3746	0.239022	2.24759
Actin + TUB + UBQ	0.284161	0.0588287	0.0983877	0.0634273	0.0431259	0.0344413	0.0320721	1	0.0588287	0.0339648	1.58037	0.155489	0.0897715	1.24757	0.0791302	0.0456858	1.43453	0.0618654	0.035718	1.76223	0.0606935	0.0350414	0.772125	0.0247637	0.0142973	1.29947	0.369259	2.25257
60S + RP + UBQ	0.340923	0.029569	0.0282328	0.0155679	0.049534	0.0299614	0.0120627	1	0.029569	0.0170717	1.78862	0.0504977	0.0291549	1.12025	0.01744	0.010069	1.22983	0.0609184	0.0351713	1.92164	0.057575	0.0332409	0.803486	0.00969222	0.00559581	1.31064	0.446826	2.25685
60S + Actin + UBQ	0.251936	0.0358243	0.0950302	0.0480556	0.0333063	0.0130915	0.0329689	1	0.0358243	0.0206832	1.65825	0.157584	0.090981	1.32778	0.0638074	0.0368392	1.44741	0.0482079	0.0278329	1.75751	0.0230085	0.0132839	0.918502	0.030282	0.0174833	1.35158	0.34051	2.27245
60S + GAPDH + TUB + UBQ	0.338053	0.0225753	0.0236598	0.0206174	0.0491087	0.0361485	0.0283669	1	0.0225753	0.0130339	1.67816	0.0397048	0.0229236	1.12631	0.0232216	0.013407	1.2814	0.062928	0.0363315	2.02734	0.0732853	0.0423113	0.83695	0.0237417	0.0137073	1.32503	0.447929	2.27626
60S + Actin + GAPDH + GIIα	0.169742	0.0493393	0.0513013	0.0411466	0.0143804	0.00413337	0.0359218	1	0.0493393	0.0284861	1.28457	0.0659001	0.0380474	1.53778	0.0632744	0.0365315	1.52265	0.0218964	0.0126419	1.65153	0.00682638	0.00394121	1.31544	0.0472529	0.0272815	1.38533	0.235149	2.31196
60S + eIF-5A + UBQ	0.394915	0.0433155	0.0273154	0.0184084	0.0564305	0.0154961	0.0251137	1	0.0433155	0.0250082	1.87928	0.0513333	0.0296373	1.04002	0.0191451	0.0110535	1.1341	0.063998	0.0369493	2.08838	0.0323616	0.018684	0.816454	0.0205042	0.0118381	1.32637	0.523804	2.32533
eIF-5A + TUB	0.424253	0.0524339	0.0149487	0.040082	0.0984162	0.0664985	0.116883	1	0.0524339	0.0302727	1.76317	0.0263572	0.0152173	0.948762	0.0380283	0.0219556	1.11954	0.110181	0.0636129	2.09754	0.139483	0.0805306	0.69783	0.0815644	0.0470912	1.27114	0.539285	2.33366
60S + GAPDH	0.230628	0.0866586	0.0234402	0.0159096	0.0378554	0.0221613	0.020502	1	0.0866586	0.0500324	1.52998	0.0358631	0.0207056	1.30706	0.0207948	0.0120059	1.3564	0.0513471	0.0296452	1.93687	0.0429236	0.024782	1.20447	0.0246941	0.0142571	1.38913	0.320372	2.33478
60S + RP + TUB	0.361445	0.00933936	0.0106467	0.0314226	0.0725431	0.0511073	0.068908	1	0.00933936	0.00539208	1.78	0.0189512	0.0109415	1.06998	0.0336216	0.0194114	1.2798	0.0928409	0.0536017	1.93585	0.0989361	0.0571208	0.73016	0.0503139	0.0290487	1.2993	0.469625	2.33548
eIF-5A + TUB + UBQ	0.423977	0.0386326	0.0286162	0.0333605	0.0723987	0.0428401	0.0747088	1	0.0386326	0.0223045	1.79214	0.0512843	0.029609	0.977742	0.0326179	0.018832	1.12552	0.081486	0.047046	2.09623	0.0898029	0.0518477	0.688122	0.0514088	0.0296809	1.27996	0.542673	2.34803
GAPDH + GIIα	0.213599	0.0457504	0.00539287	0.0166343	0.0350022	0.0104406	0.0532908	1	0.0457504	0.026414	1.05408	0.0056845	0.00328195	1.57535	0.0262048	0.0151294	1.4222	0.0497803	0.0287407	1.69516	0.0176985	0.0102182	1.61219	0.0859149	0.049603	1.39316	0.297579	2.35898
60S + Actin + TUB	0.276694	0.0298418	0.0824646	0.0639374	0.0555678	0.033663	0.0421822	1	0.0298418	0.0172292	1.64928	0.136007	0.0785239	1.2685	0.0811047	0.0468258	1.5056	0.0836627	0.0483027	1.76981	0.059577	0.0343968	0.833466	0.0351574	0.0202982	1.33778	0.370155	2.35972
60S + RP + TUB + UBQ	0.376453	0.00848121	0.0265016	0.0283974	0.0556829	0.0409446	0.0487327	1	0.00848121	0.00489663	1.79753	0.0476374	0.0275035	1.06191	0.0301556	0.0174104	1.24259	0.069191	0.0399474	1.97432	0.0808376	0.0466716	0.714713	0.0348299	0.0201091	1.29851	0.488827	2.36163
60S + Actin + TUB + UBQ	0.306499	0.0232441	0.0816046	0.0521963	0.039604	0.0249896	0.0296305	1	0.0232441	0.01342	1.69818	0.138579	0.0800087	1.20637	0.0629681	0.0363547	1.40373	0.0555933	0.0320968	1.84601	0.0461312	0.0266339	0.789517	0.0233938	0.0135064	1.32397	0.405795	2.36478
60S + Actin	0.202841	0.0572787	0.103439	0.0663994	0.0184354	0.0164507	0.0440846	1	0.0572787	0.0330699	1.56791	0.162182	0.0936359	1.50152	0.0997002	0.057562	1.63052	0.0300593	0.0173548	1.60893	0.026468	0.0152813	1.07393	0.0473436	0.0273338	1.39713	0.283396	2.38281
60S + Actin + GAPDH	0.171585	0.0545536	0.0481596	0.0388992	0.0101488	0.0106083	0.035489	1	0.0545536	0.0314965	1.39845	0.0673488	0.0388838	1.52542	0.0593376	0.0342586	1.55263	0.0157574	0.00909752	1.66384	0.0176505	0.0101905	1.25911	0.0446847	0.0257987	1.39991	0.240203	2.39945
60S + eIF-5A + TUB + UBQ	0.416248	0.00633547	0.0283595	0.0295274	0.066429	0.0330518	0.0580863	1	0.00633547	0.00365778	1.86601	0.0529192	0.0305529	1.00461	0.0296635	0.0171262	1.16992	0.0777169	0.0448699	2.10192	0.0694721	0.0401098	0.7237	0.0420371	0.0242701	1.31103	0.545712	2.41876
60S + eIF-5A + TUB	0.413592	0.0117307	0.0116713	0.0351874	0.0912363	0.0427858	0.0807738	1	0.0117307	0.00677273	1.87087	0.0218355	0.0126067	0.993719	0.0349664	0.0201879	1.18144	0.107791	0.0622329	2.10437	0.0900371	0.051983	0.742533	0.0599772	0.0346279	1.31549	0.544076	2.42043
Actin + GIIα	0.230378	0.0548319	0.117199	0.0802798	0.0400318	0.020273	0.0523504	1	0.0548319	0.0316572	1.07959	0.126527	0.0730503	1.80776	0.145127	0.0837889	1.70742	0.0683509	0.0394624	1.40586	0.0285011	0.0164551	1.43409	0.0750754	0.0433448	1.40579	0.323862	2.43472
UBQ	0.423554	0.0113071	0.079055	0.0388384	0.122639	0.0272239	0.0127023	1	0.0113071	0.00652817	1.85335	0.146517	0.0845916	1.03848	0.0403328	0.0232861	1.144	0.140299	0.0810018	2.09558	0.0570498	0.0329377	0.671405	0.00852838	0.00492386	1.30047	0.550819	2.46001
Actin + GAPDH + GIIα	0.208582	0.0472933	0.0570231	0.0466133	0.0315939	0.0113722	0.0511774	1	0.0472933	0.0273048	1.09025	0.0621693	0.0358935	1.72627	0.0804671	0.0464577	1.60141	0.0505947	0.0292109	1.52098	0.0172969	0.00998637	1.52758	0.0781779	0.045136	1.41108	0.294327	2.46649
60S + UBQ	0.410135	0.0631478	0.0583392	0.0204199	0.050118	0.0324518	0.0185273	1	0.0631478	0.0364584	1.97173	0.115029	0.066412	1.06148	0.0216752	0.0125142	1.22118	0.0612032	0.0353357	2.10384	0.0682732	0.0394176	0.750766	0.0139097	0.00803075	1.3515	0.554296	2.60746
TUB + UBQ	0.451148	0.0598927	0.0648388	0.0489061	0.071868	0.0665132	0.0752456	1	0.0598927	0.0345791	1.83658	0.119082	0.0687518	0.967777	0.0473301	0.0273261	1.20709	0.0867515	0.050086	2.11632	0.140763	0.0812696	0.580457	0.0436769	0.0252168	1.2847	0.579592	2.61176
GAPDH	0.224007	0.0504039	0.0606633	0.0257754	0.0165012	0.00678234	0.0627726	1	0.0504039	0.0291007	1.11898	0.0678808	0.039191	1.57696	0.0406468	0.0234674	1.40805	0.0232345	0.0134144	1.77939	0.0120684	0.00696769	1.73309	0.10879	0.0628101	1.43608	0.321691	2.61646
60S + TUB + UBQ	0.433074	0.0133584	0.0522202	0.0359588	0.0635558	0.0470344	0.0535819	1	0.0133584	0.00771248	1.92272	0.100405	0.0579686	1.00699	0.0362099	0.0209058	1.24202	0.0789375	0.0455746	2.11755	0.0995978	0.0575028	0.657256	0.035217	0.0203326	1.32442	0.573573	2.63202
Actin + GAPDH	0.217524	0.0479153	0.0535077	0.0443047	0.026464	0.023935	0.0555918	1	0.0479153	0.0276639	1.14105	0.0610551	0.0352502	1.80731	0.0800723	0.0462298	1.69113	0.0447542	0.0258388	1.47643	0.0353383	0.0204026	1.54185	0.085714	0.049487	1.44296	0.313879	2.65777
60S + TUB	0.438146	0.0226883	0.0390573	0.042828	0.107005	0.0670079	0.0851264	1	0.0226883	0.0130991	1.95851	0.0764943	0.044164	0.991715	0.0424731	0.0245219	1.2993	0.139031	0.0802696	2.12948	0.142692	0.0823832	0.650917	0.0554102	0.0319911	1.33832	0.58638	2.74466
60S	0.398237	0.135401	0.0460846	0.0299608	0.082979	0.0376925	0.0343315	1	0.135401	0.0781739	2.09111	0.0963682	0.0556382	1.08158	0.0324051	0.0187091	1.30585	0.108358	0.0625608	2.10445	0.0793222	0.0457967	0.836621	0.0287225	0.0165829	1.40327	0.558834	2.74638
TUB	0.478114	0.107994	0.0609877	0.0669463	0.132281	0.135097	0.15884	1	0.107994	0.0623506	1.81799	0.110875	0.0640136	0.900853	0.0603088	0.0348193	1.2807	0.169412	0.0978101	2.14075	0.289208	0.166974	0.503594	0.0799908	0.0461827	1.27398	0.609107	2.83498
Actin	0.31104	0.0690372	0.171456	0.105732	0.0448226	0.0538504	0.0717016	1	0.0690372	0.0398587	1.17276	0.201076	0.116091	2.07511	0.219405	0.126673	2.02978	0.0909801	0.0525274	1.2246	0.0659451	0.0380734	1.37181	0.0983612	0.0567889	1.47901	0.460031	2.87406

## Sheet: Stem Input
# dataset identifier: StemSaltStressed
# number of variables: 1
# number of refgenes: 10
# sampleid: samplenr
# refgenes: 60S,Actin,EF1α,eIF-5A,GAPDH,GIIα,HIS,RP,TUB,UBQ
# controls: condition-time = stem0
condition-time	samplenr	60S	Actin	EF1α	eIF-5A	GAPDH	GIIα	HIS	RP	TUB	UBQ
stem0	19	0.739	0.508	0.484	0.839	0.075	0.381	0.618	0.809	0.469	1
stem0	20	0.74	0.533	0.613	0.907	0.853	0.719	0.628	0.828	0.472	0.999
stem0	21	0.767	0.548	0.66	1	0.149	1	0.531	0.736	0.382	0.85
stem1h	22	0.833	1	0.809	0.826	0.583	0.612	0.988	0.778	0.945	0.945
stem1h	23	1	0.787	0.837	0.815	0.585	0.674	0.973	0.727	0.944	0.939
stem1h	24	0.86	0.762	0.832	0.821	1	0.826	0.957	0.767	1	0.932
stem3h	25	0.59	0.762	0.916	0.421	0.342	0.697	1	0.933	0.468	0.817
stem3h	26	0.605	0.616	1	0.718	0.36	0.614	0.951	1	0.399	0.839
stem3h	27	0.649	0.643	0.989	0.627	0.423	0.621	0.891	0.918	0.362	0.765
stem6h	28	0.543	0.413	0.624	0.488	0.42	0.415	0.558	0.671	0.38	0.699
stem6h	29	0.548	0.412	0.68	0.589	0.522	0.425	0.568	0.68	0.435	0.713
stem6h	30	0.474	0.436	0.581	0.62	0.413	0.314	0.502	0.664	0.429	0.709
stem9h	31	0.607	0.346	0.662	0.465	0.517	0.439	0.502	0.835	0.479	0.681
stem9h	32	0.571	0.348	0.735	0.54	0.475	0.412	0.579	0.915	0.395	0.657
stem9h	33	0.643	0.299	0.685	0.551	0.549	0.51	0.611	0.937	0.362	0.703
stem12h	34	0.631	0.086	0.176	0.347	0.315	0.23	0.482	0.675	0.341	0.528
stem12h	35	0.655	0.086	0.198	0.33	0.145	0.098	0.442	0.656	0.366	0.503
stem12h	36	0.648	0.089	0.189	0.318	0.365	0.205	0.445	0.59	0.311	0.379

## Sheet: Stem Output
gene combination	CV inter	CV intra cond 1	CV intra cond 2	CV intra cond 3	CV intra cond 4	CV intra cond 5	CV intra cond 6	avg cond 1	stddev cond 1	stderr cond 1	avg cond 2	stddev cond 2	stderr cond 2	avg cond 3	stddev cond 3	stderr cond 3	avg cond 4	stddev cond 4	stderr cond 4	avg cond 5	stddev cond 5	stderr cond 5	avg cond 6	stddev cond 6	stderr cond 6	avg 1/NF	stddev 1/NF	cummulative
60S + RP	0.128898	0.021106	0.0306868	0.0255072	0.046401	0.0455938	0.0328127	1	0.021106	0.0121856	0.934515	0.0286773	0.0165568	1.00698	0.0256852	0.0148294	1.30128	0.0603807	0.0348608	1.04476	0.0476345	0.0275018	1.19819	0.039316	0.0226991	1.08095	0.139333	0.616699
RP	0.154167	0.0633019	0.0360469	0.0449202	0.0119248	0.0617052	0.0720496	1	0.0633019	0.0365474	1.04264	0.0375838	0.021699	0.831327	0.0373434	0.0215602	1.17473	0.0140084	0.00808777	0.88303	0.0544875	0.0314584	1.23623	0.0890699	0.0514245	1.02799	0.158483	0.739237
60S + eIF-5A + GAPDH + RP	0.195717	0.302181	0.0717819	0.101495	0.056227	0.051968	0.118141	1	0.302181	0.174464	0.713885	0.051244	0.0295857	0.949051	0.0963235	0.0556124	1.03299	0.0580821	0.0335337	0.914332	0.047516	0.0274334	1.30749	0.154469	0.0891826	0.986292	0.193034	0.763218
60S + eIF-5A + GAPDH + RP + UBQ	0.207528	0.246304	0.0563589	0.0788016	0.0468047	0.0465022	0.087175	1	0.246304	0.142204	0.768266	0.0432986	0.0249985	0.994256	0.078349	0.0452348	1.09294	0.0511549	0.0295343	0.999137	0.0464621	0.0268249	1.43358	0.124972	0.0721527	1.04803	0.217496	0.764864
60S + GAPDH + RP + TUB + UBQ	0.20106	0.247563	0.0627851	0.00450076	0.0466286	0.0321214	0.0743542	1	0.247563	0.14293	0.642337	0.0403292	0.0232841	0.917221	0.00412819	0.00238341	1.00294	0.0467657	0.0270002	0.903254	0.0290138	0.0167511	1.23106	0.0915347	0.0528476	0.949469	0.1909	0.771191
60S + eIF-5A + GAPDH + RP + TUB	0.211503	0.247456	0.0638891	0.0564878	0.0566633	0.0220405	0.080848	1	0.247456	0.142869	0.655431	0.0418749	0.0241765	0.976031	0.0551338	0.0318315	1.04308	0.0591043	0.0341239	0.947513	0.0208836	0.0120572	1.30892	0.105824	0.0610973	0.988496	0.20907	0.773026
RP + TUB	0.192369	0.0932954	0.0281476	0.070276	0.0389036	0.0413603	0.0736041	1	0.0932954	0.0538641	0.68804	0.0193667	0.0111814	0.945616	0.0664541	0.0383673	1.11424	0.0433481	0.025027	0.971149	0.040167	0.0231905	1.26437	0.093063	0.0537299	0.997237	0.191837	0.77381
60S + RP + TUB	0.172057	0.0545289	0.0193193	0.0300842	0.0327263	0.0274173	0.0484548	1	0.0545289	0.0314823	0.73499	0.0141995	0.00819807	1.02922	0.0309633	0.0178767	1.21427	0.0397385	0.022943	1.05287	0.0288668	0.0166663	1.22965	0.0595824	0.0343999	1.0435	0.179541	0.791014
60S + GAPDH + RP + UBQ	0.183608	0.295454	0.0704384	0.0296997	0.0513473	0.0456562	0.104587	1	0.295454	0.17058	0.696695	0.0490741	0.028333	0.877355	0.0260572	0.0150441	0.984626	0.0505579	0.0291896	0.861628	0.0393387	0.0227122	1.2114	0.126696	0.0731481	0.938617	0.172338	0.791096
60S + eIF-5A + GAPDH + TUB	0.241074	0.300034	0.0789509	0.0661289	0.0688004	0.0280634	0.106121	1	0.300034	0.173225	0.580593	0.0458383	0.0264647	1.01052	0.0668245	0.0385811	1.00706	0.0692861	0.0400024	0.959245	0.0269196	0.0155421	1.32206	0.140299	0.0810015	0.979913	0.236231	0.799801
60S + eIF-5A + GAPDH + RP + TUB + UBQ	0.217841	0.211649	0.0523285	0.0467763	0.0488561	0.0239897	0.066194	1	0.211649	0.122196	0.705785	0.0369326	0.0213231	1.00882	0.0471889	0.0272445	1.08994	0.0532504	0.0307441	1.01275	0.0242956	0.0140271	1.41182	0.0934541	0.0539557	1.03819	0.22616	0.817555
60S + eIF-5A + GAPDH	0.229821	0.391635	0.0948029	0.13169	0.0715865	0.0540571	0.167216	1	0.391635	0.22611	0.621752	0.0589439	0.0340313	0.980617	0.129137	0.0745573	0.977408	0.0699693	0.0403968	0.913435	0.0493777	0.0285082	1.31978	0.220689	0.127415	0.968832	0.222658	0.826568
60S + GAPDH + HIS + RP + TUB + UBQ	0.210694	0.215931	0.0500119	0.0127039	0.0469439	0.0268177	0.0691238	1	0.215931	0.124668	0.63742	0.0318786	0.0184051	0.861936	0.01095	0.00632197	1.01906	0.0478385	0.0276196	0.928077	0.0248889	0.0143696	1.24404	0.0859925	0.0496478	0.948421	0.199826	0.83566
60S + HIS + RP	0.172825	0.0451694	0.0205595	0.013433	0.0535498	0.0614531	0.0315443	1	0.0451694	0.0260786	0.808945	0.0166315	0.00960221	0.858037	0.011526	0.00665453	1.22655	0.0656816	0.0379213	1.04702	0.0643424	0.0371481	1.22917	0.0387733	0.0223858	1.02829	0.177714	0.835758
60S + GAPDH + HIS + RP + UBQ	0.199827	0.246845	0.0535906	0.0135276	0.0531615	0.0497806	0.0912882	1	0.246845	0.142516	0.680128	0.0364485	0.0210435	0.822561	0.0111273	0.00642435	1.0089	0.0536344	0.0309659	0.900165	0.0448107	0.0258715	1.23225	0.11249	0.0649459	0.940666	0.187971	0.838289
60S + eIF-5A + GAPDH + HIS + RP + TUB	0.218522	0.212801	0.0509569	0.0402082	0.0513243	0.0285556	0.0729782	1	0.212801	0.122861	0.648394	0.0330401	0.0190757	0.907637	0.0364945	0.0210701	1.05306	0.0540476	0.0312044	0.966248	0.0275918	0.0159301	1.30948	0.0955638	0.0551738	0.980804	0.214328	0.840267
60S + eIF-5A + GAPDH + HIS + RP	0.208462	0.247774	0.0547016	0.0710294	0.0524303	0.0599406	0.100227	1	0.247774	0.143053	0.693887	0.0379567	0.0219143	0.875649	0.0621968	0.0359094	1.04875	0.0549864	0.0317464	0.944648	0.0566227	0.0326912	1.31027	0.131324	0.0758201	0.978867	0.204056	0.844835
60S + eIF-5A + GAPDH + HIS + RP + UBQ	0.216109	0.211376	0.0446233	0.0580917	0.044947	0.0531972	0.0794344	1	0.211376	0.122038	0.740207	0.0330305	0.0190701	0.921528	0.0535331	0.0309074	1.09494	0.0492144	0.0284139	1.01014	0.0537367	0.0310249	1.41267	0.112215	0.0647873	1.02991	0.222574	0.856019
60S + eIF-5A + GAPDH + HIS + TUB	0.241568	0.247589	0.0603398	0.0433837	0.0595556	0.026444	0.0904385	1	0.247589	0.142946	0.587998	0.0354797	0.0204842	0.921026	0.0399575	0.0230695	1.02731	0.0611821	0.0353235	0.980981	0.0259411	0.0149771	1.32181	0.119543	0.069018	0.973188	0.235091	0.859118
60S + GAPDH + TUB + UBQ	0.227887	0.296127	0.0777362	0.00734392	0.0554212	0.0478384	0.0919668	1	0.296127	0.170969	0.56634	0.0440251	0.0254179	0.935242	0.00686834	0.00396544	0.959102	0.0531546	0.0306888	0.904158	0.0432534	0.0249724	1.22436	0.1126	0.0650098	0.931533	0.212284	0.859517
60S + HIS + RP + TUB	0.193513	0.0645357	0.0123502	0.0370534	0.0383078	0.0144745	0.0403543	1	0.0645357	0.0372597	0.700285	0.00864868	0.00499332	0.907905	0.0336409	0.0194226	1.18147	0.0452594	0.0261305	1.05158	0.015221	0.00878785	1.24493	0.0502382	0.029005	1.01436	0.196292	0.869781
60S + eIF-5A + GAPDH + HIS + RP + TUB + UBQ	0.223168	0.1879	0.0428506	0.0354632	0.0452651	0.0283288	0.0631127	1	0.1879	0.108484	0.691505	0.0296314	0.0171077	0.942898	0.0334382	0.0193055	1.09128	0.0493967	0.0285192	1.01944	0.0288794	0.0166735	1.39636	0.0881278	0.0508806	1.02358	0.22843	0.872668
eIF-5A + GAPDH + RP + TUB + UBQ	0.247675	0.250859	0.0689416	0.0522119	0.0581296	0.0169512	0.0830254	1	0.250859	0.144834	0.679878	0.0468719	0.0270615	0.967635	0.0505221	0.0291689	1.02731	0.0597173	0.0344778	0.969484	0.0164339	0.00948813	1.46317	0.12148	0.0701365	1.01791	0.252112	0.873483
60S + eIF-5A + GAPDH + HIS	0.234251	0.301127	0.0676165	0.0850139	0.0626291	0.0613115	0.131114	1	0.301127	0.173856	0.623368	0.04215	0.0243353	0.882405	0.0750167	0.0433109	1.01376	0.0634909	0.0366565	0.955268	0.0585689	0.0338147	1.32428	0.173631	0.100246	0.966514	0.226406	0.876999
60S + GAPDH + HIS + TUB + UBQ	0.232108	0.248812	0.0593338	0.0138265	0.0539229	0.0315024	0.0812196	1	0.248812	0.143652	0.576163	0.0341859	0.0197373	0.865811	0.0119712	0.00691155	0.987741	0.0532618	0.0307507	0.93493	0.0294525	0.0170044	1.24276	0.100936	0.0582756	0.934567	0.21692	0.878114
eIF-5A + GAPDH + RP + UBQ	0.24719	0.302013	0.0779505	0.0910983	0.0548711	0.0477099	0.113536	1	0.302013	0.174368	0.747619	0.0582773	0.0336464	0.938779	0.0855211	0.0493757	1.01376	0.0556262	0.0321158	0.941193	0.0449042	0.0259255	1.50272	0.170613	0.0985032	1.02401	0.253125	0.888894
60S + eIF-5A + GAPDH + UBQ	0.235139	0.299258	0.0697772	0.0944907	0.0560951	0.0478816	0.109596	1	0.299258	0.172776	0.708057	0.0494062	0.0285247	1.03441	0.0977425	0.0564317	1.06749	0.0598809	0.0345723	1.02482	0.0490699	0.0283305	1.48098	0.16231	0.09371	1.05263	0.247513	0.89965
HIS + RP + TUB	0.219598	0.0938079	0.0173713	0.0660937	0.0312321	0.007226	0.0560001	1	0.0938079	0.05416	0.65932	0.0114532	0.00661252	0.822851	0.0543852	0.0313993	1.10505	0.0345131	0.0199261	0.995692	0.00719487	0.00415396	1.27321	0.0712997	0.0411649	0.97602	0.214332	0.900396
HIS + RP	0.207469	0.0789181	0.0207917	0.0414773	0.0391787	0.0824915	0.0535384	1	0.0789181	0.0455634	0.794606	0.0165212	0.00953854	0.719537	0.0298444	0.0172307	1.1306	0.0442956	0.0255741	0.963511	0.0794814	0.0458886	1.26388	0.0676662	0.0390671	0.97869	0.203048	0.916828
60S + GAPDH + RP + TUB	0.203497	0.29713	0.0797402	0.00625466	0.0564566	0.0330712	0.099415	1	0.29713	0.171548	0.571193	0.045547	0.0262966	0.85796	0.00536625	0.00309821	0.928434	0.0524162	0.0302625	0.806508	0.0266722	0.0153992	1.08111	0.107479	0.0620528	0.874201	0.177898	0.917015
60S + GAPDH + HIS + RP + TUB	0.21158	0.248821	0.0611308	0.00849219	0.0552229	0.0254584	0.0855081	1	0.248821	0.143657	0.580158	0.0354655	0.020476	0.808138	0.00686286	0.00396228	0.962504	0.0531522	0.0306875	0.853502	0.0217288	0.0125451	1.12497	0.0961941	0.0555377	0.888212	0.187928	0.920668
eIF-5A + GAPDH + HIS + RP + TUB + UBQ	0.248606	0.217616	0.0556111	0.0397447	0.0493389	0.0253694	0.076627	1	0.217616	0.125641	0.668413	0.0371712	0.0214608	0.90115	0.0358159	0.0206783	1.03958	0.0512917	0.0296133	0.984798	0.0249837	0.0144243	1.43686	0.110102	0.0635674	1.00513	0.249882	0.922077
60S + eIF-5A + GAPDH + HIS + UBQ	0.238385	0.246294	0.0529025	0.0655766	0.0516891	0.0535813	0.0948565	1	0.246294	0.142198	0.689255	0.0364634	0.0210521	0.938068	0.0615153	0.0355159	1.07649	0.0556428	0.0321254	1.03463	0.0554366	0.0320063	1.44761	0.137315	0.0792787	1.03101	0.245776	0.931399
60S + eIF-5A + GAPDH + HIS + TUB + UBQ	0.243274	0.212343	0.0492878	0.0361277	0.0511663	0.0273396	0.0711127	1	0.212343	0.122596	0.644719	0.0317768	0.0183463	0.961237	0.0347273	0.0200498	1.07613	0.0550616	0.0317898	1.04243	0.0284996	0.0164542	1.42302	0.101195	0.0584249	1.02459	0.249256	0.935624
60S + GAPDH + HIS + UBQ	0.223287	0.295851	0.0664153	0.0158898	0.0634596	0.0521757	0.115278	1	0.295851	0.17081	0.608213	0.0403946	0.0233219	0.816169	0.0129688	0.00748752	0.966241	0.0613173	0.0354016	0.899858	0.0469507	0.027107	1.22629	0.141365	0.0816171	0.919462	0.205304	0.93581
eIF-5A + GAPDH + TUB + UBQ	0.285585	0.30153	0.0823071	0.0576373	0.0715788	0.0225758	0.10098	1	0.30153	0.174088	0.607777	0.0500244	0.0288816	0.999573	0.0576127	0.0332627	0.98818	0.0707327	0.0408376	0.987186	0.0222865	0.0128671	1.51895	0.153384	0.088556	1.01694	0.290424	0.936235
eIF-5A + GAPDH + HIS + RP + UBQ	0.248234	0.250561	0.0602428	0.0646554	0.0468293	0.0572357	0.0989484	1	0.250561	0.144662	0.719823	0.0433641	0.0250363	0.868085	0.0561265	0.0324046	1.03276	0.0483633	0.0279226	0.966597	0.0553239	0.0319413	1.46454	0.144914	0.0836663	1.00863	0.250377	0.942795
60S + GAPDH + UBQ	0.213331	0.375315	0.093276	0.0403719	0.064387	0.0554159	0.143029	1	0.375315	0.216688	0.602585	0.0562067	0.032451	0.88331	0.0356609	0.0205888	0.917881	0.0590996	0.0341212	0.845188	0.0468368	0.0270413	1.19216	0.170513	0.0984459	0.906854	0.19346	0.943198
60S + eIF-5A + GAPDH + TUB + UBQ	0.242385	0.246177	0.0620546	0.0511849	0.0570507	0.0287226	0.0771299	1	0.246177	0.14213	0.651029	0.0403993	0.0233246	1.04563	0.0535206	0.0309001	1.07068	0.061083	0.0352663	1.03809	0.0298167	0.0172147	1.44628	0.111551	0.0644043	1.04195	0.252553	0.949653
eIF-5A + GAPDH + HIS + RP + TUB	0.24752	0.252191	0.0675855	0.0444625	0.0572192	0.0262317	0.091189	1	0.252191	0.145603	0.614061	0.0415016	0.023961	0.852319	0.0378963	0.0218794	0.985576	0.0563939	0.032559	0.916309	0.0240364	0.0138774	1.33687	0.121908	0.0703836	0.950856	0.235356	0.968607
eIF-5A + GAPDH + HIS + TUB + UBQ	0.277708	0.251656	0.0635832	0.0402055	0.0577488	0.0217443	0.0889738	1	0.251656	0.145294	0.609816	0.0387741	0.0223862	0.913065	0.0367102	0.0211947	1.01155	0.058416	0.0337265	1.00362	0.021823	0.0125995	1.47713	0.131426	0.0758787	1.00253	0.27841	0.969419
eIF-5A + GAPDH + RP + TUB	0.246393	0.303228	0.0870612	0.0638686	0.0701668	0.0128259	0.105583	1	0.303228	0.175069	0.613011	0.0533695	0.0308129	0.9171	0.0585739	0.0338176	0.956379	0.067106	0.0387437	0.880719	0.011296	0.00652176	1.34084	0.141569	0.0817351	0.951341	0.234404	0.973627
60S + GAPDH + HIS + RP	0.201388	0.297136	0.0683576	0.0220763	0.0658432	0.0558935	0.124238	1	0.297136	0.171552	0.613383	0.0419294	0.024208	0.748754	0.0165297	0.00954343	0.935359	0.0615871	0.0355573	0.803063	0.044886	0.0259149	1.083	0.13455	0.0776823	0.863927	0.173985	0.982443
RP + UBQ	0.200775	0.079238	0.0187634	0.0444303	0.00905909	0.0369547	0.128632	1	0.079238	0.0457481	1.02409	0.0192153	0.0110939	0.986993	0.0438524	0.0253182	1.25266	0.0113479	0.00655173	1.10714	0.040914	0.0236217	1.59127	0.204688	0.118177	1.16036	0.232971	0.988159
60S + HIS + RP + TUB + UBQ	0.202101	0.0707175	0.00942509	0.0376831	0.0313953	0.0180171	0.0688582	1	0.0707175	0.0408288	0.752914	0.00709628	0.00409704	0.95543	0.0360036	0.0207867	1.21077	0.0380124	0.0219465	1.11177	0.0200309	0.0115649	1.37438	0.0946376	0.054639	1.06754	0.215751	0.988577
60S + HIS + RP + UBQ	0.188021	0.057581	0.0158208	0.0217654	0.0397689	0.0505689	0.0686814	1	0.057581	0.0332444	0.854345	0.0135164	0.00780372	0.927622	0.0201901	0.0116568	1.25289	0.0498262	0.0287672	1.12362	0.0568201	0.0328051	1.3954	0.0958378	0.055332	1.09231	0.205378	0.989942
60S + RP + UBQ	0.161707	0.0453031	0.0204117	0.0219836	0.0305407	0.0394601	0.0827893	1	0.0453031	0.0261557	0.958042	0.0195553	0.0112903	1.05933	0.023288	0.0134453	1.31291	0.0400972	0.0231501	1.14915	0.0453456	0.0261803	1.43175	0.118534	0.0684356	1.15187	0.186265	0.995106
RP + TUB + UBQ	0.213985	0.0941073	0.0179231	0.0608866	0.0293103	0.0258129	0.109906	1	0.0941073	0.0543329	0.780836	0.013995	0.00808003	1.01554	0.0618331	0.0356993	1.18353	0.0346896	0.0200281	1.09384	0.0282351	0.0163015	1.48446	0.163151	0.0941954	1.09303	0.233893	0.996532
60S + HIS + TUB	0.224722	0.065056	0.0280732	0.0466436	0.0470746	0.0194858	0.030496	1	0.065056	0.0375601	0.61348	0.0172224	0.00994334	0.935293	0.0436254	0.0251871	1.18384	0.0557287	0.032175	1.11512	0.021729	0.0125452	1.24803	0.03806	0.021974	1.01596	0.228309	0.998216
60S + GAPDH + GIIα + RP + TUB + UBQ	0.259119	0.250984	0.0770612	0.0127756	0.0603741	0.0416952	0.139064	1	0.250984	0.144906	0.68189	0.0525473	0.0303382	0.929524	0.0118752	0.00685616	1.09315	0.0659977	0.0381038	0.973517	0.0405909	0.0234352	1.49474	0.207866	0.120011	1.0288	0.266583	1.00296
60S + GAPDH + RP	0.189349	0.378752	0.0954573	0.0485956	0.0671232	0.0502105	0.157482	1	0.378752	0.218672	0.609249	0.0581572	0.0335771	0.787244	0.0382566	0.0220875	0.878674	0.0589794	0.0340518	0.725708	0.0364381	0.0210376	1.01029	0.159102	0.0918574	0.835194	0.158143	1.00941
60S + EF1α + eIF-5A + GAPDH + RP + TUB + UBQ	0.276642	0.195513	0.0462866	0.0468845	0.0497718	0.016791	0.0484172	1	0.195513	0.112879	0.70564	0.0326617	0.0188572	0.937165	0.0439385	0.0253679	1.06547	0.0530305	0.0306172	0.985976	0.0165555	0.00955833	1.57946	0.0764729	0.0441516	1.04562	0.289262	1.01615
eIF-5A + GAPDH + HIS + UBQ	0.28478	0.301815	0.0712247	0.0745508	0.0562856	0.0574231	0.123241	1	0.301815	0.174253	0.652635	0.0464837	0.0268374	0.872801	0.065068	0.037567	0.994539	0.0559782	0.032319	0.983164	0.0564563	0.032595	1.5213	0.187487	0.108246	1.00407	0.28594	1.01816
60S + GAPDH + GIIα + HIS + RP + TUB + UBQ	0.2594	0.216999	0.0641005	0.0188555	0.0605589	0.0383882	0.124204	1	0.216999	0.125285	0.672015	0.0430765	0.0248702	0.880207	0.0165967	0.00958213	1.09541	0.0663368	0.0382996	0.986471	0.0378688	0.0218636	1.46736	0.182251	0.105223	1.01691	0.263787	1.02407
60S + EF1α + eIF-5A + GAPDH + HIS + RP + TUB + UBQ	0.273732	0.174968	0.0386866	0.0366815	0.0476746	0.0246096	0.047965	1	0.174968	0.101018	0.693127	0.0268147	0.0154815	0.891466	0.0327003	0.0188795	1.06962	0.0509937	0.0294412	0.994967	0.0244858	0.0141369	1.54246	0.0739839	0.0427146	1.03194	0.282475	1.03251
60S + GAPDH + GIIα + RP + TUB	0.25987	0.30184	0.0934001	0.0140906	0.0717827	0.0434403	0.17714	1	0.30184	0.174268	0.627653	0.0586228	0.0338459	0.88255	0.0124357	0.00717975	1.04454	0.0749797	0.0432895	0.901593	0.0391655	0.0226122	1.40138	0.24824	0.143322	0.976285	0.253707	1.03412
GAPDH + HIS + RP + TUB + UBQ	0.238981	0.255995	0.0662398	0.0252141	0.0458136	0.0203922	0.0865518	1	0.255995	0.147799	0.601454	0.0398402	0.0230017	0.800994	0.0201964	0.0116604	0.947085	0.0433894	0.0250509	0.872792	0.0177982	0.0102758	1.25676	0.108775	0.0628014	0.913181	0.218233	1.03444
60S + HIS	0.206003	0.03618	0.0476357	0.00663868	0.0754059	0.0641374	0.0147781	1	0.03618	0.0208886	0.713038	0.033966	0.0196103	0.871873	0.00578808	0.00334175	1.2538	0.0945435	0.0545847	1.14014	0.0731259	0.0422193	1.22608	0.0181191	0.0104611	1.03415	0.213039	1.03511
60S + RP + TUB + UBQ	0.187035	0.0647322	0.0134815	0.0329961	0.0262384	0.0250994	0.0807706	1	0.0647322	0.0373731	0.795018	0.010718	0.00618805	1.06318	0.0350809	0.020254	1.24358	0.0326296	0.0188387	1.12838	0.0283217	0.0163515	1.39606	0.112761	0.0651024	1.10437	0.206556	1.03619
60S + eIF-5A + GAPDH + GIIα + RP + TUB	0.270632	0.261825	0.0779265	0.0350743	0.0597378	0.0363581	0.148068	1	0.261825	0.151165	0.692313	0.0539496	0.0311478	0.976811	0.0342609	0.0197806	1.12729	0.0673417	0.0388797	1.01145	0.0367745	0.0212318	1.57129	0.232658	0.134325	1.06319	0.287733	1.0409
60S + EF1α + eIF-5A + GAPDH + RP + TUB	0.277918	0.2254	0.0549848	0.0551311	0.0565297	0.0146943	0.0583588	1	0.2254	0.130135	0.663526	0.0364838	0.021064	0.90079	0.0496615	0.0286721	1.02352	0.0578592	0.033405	0.928828	0.0136485	0.00787996	1.5111	0.0881861	0.0509143	1.00463	0.279204	1.04148
HIS + RP + TUB + UBQ	0.22744	0.0942804	0.012875	0.0598026	0.0254003	0.00877157	0.0880439	1	0.0942804	0.0544328	0.732738	0.00943398	0.00544671	0.898785	0.0537496	0.0310324	1.1586	0.0294289	0.0169908	1.08199	0.00949072	0.00547947	1.43314	0.126179	0.0728497	1.05088	0.239011	1.04221
60S + EF1α + GAPDH + HIS + RP + TUB + UBQ	0.266621	0.19602	0.0443039	0.008612	0.0511663	0.0193008	0.0509154	1	0.19602	0.113172	0.646926	0.0286613	0.0165476	0.819176	0.00705475	0.00407306	1.00634	0.0514905	0.0297281	0.915277	0.0176656	0.0101992	1.41772	0.0721838	0.0416753	0.967572	0.257976	1.04268
60S + EF1α + GAPDH + RP + TUB + UBQ	0.267891	0.221896	0.0540962	0.00838748	0.0509969	0.0182366	0.052237	1	0.221896	0.128112	0.652825	0.0353153	0.0203893	0.855706	0.00717722	0.00414377	0.991216	0.050549	0.0291845	0.892922	0.0162839	0.0094015	1.43665	0.0750463	0.043328	0.971554	0.260271	1.04398
eIF-5A + GAPDH + HIS + RP	0.246794	0.303784	0.0762874	0.0811815	0.0561808	0.0680088	0.129973	1	0.303784	0.17539	0.65821	0.0502131	0.0289906	0.80082	0.0650118	0.0375346	0.962547	0.0540766	0.0312212	0.877563	0.059682	0.0344574	1.34314	0.174572	0.100789	0.94038	0.23208	1.044
60S + GAPDH + HIS + TUB	0.240087	0.297722	0.075588	0.0166762	0.0659501	0.0312932	0.112227	1	0.297722	0.17189	0.498614	0.0376893	0.0217599	0.798327	0.013313	0.00768629	0.911005	0.0600809	0.0346877	0.842044	0.0263503	0.0152133	1.0945	0.122833	0.0709177	0.857416	0.205854	1.04451
60S + GAPDH + GIIα + RP + UBQ	0.262697	0.302258	0.0860708	0.0110904	0.0720872	0.0580696	0.179768	1	0.302258	0.174509	0.735437	0.0632996	0.0365461	0.897941	0.00995852	0.00574955	1.0946	0.0789064	0.0455566	0.950465	0.0551931	0.0318658	1.53453	0.275859	0.159267	1.0355	0.272021	1.04529
TUB	0.28442	0.124198	0.0326515	0.127425	0.0758218	0.139374	0.0820148	1	0.124198	0.0717057	0.453878	0.0148198	0.00855621	1.07815	0.137383	0.0793184	1.05719	0.0801577	0.0462791	1.0747	0.149785	0.0864786	1.29286	0.106034	0.0612188	0.992798	0.282371	1.04903
60S + EF1α + eIF-5A + GAPDH + RP + UBQ	0.28369	0.224841	0.0487119	0.0737026	0.049721	0.039399	0.0629615	1	0.224841	0.129812	0.757393	0.036894	0.0213008	0.914666	0.0674133	0.0389211	1.06408	0.0529069	0.0305458	0.970697	0.0382444	0.0220804	1.62976	0.102612	0.059243	1.0561	0.299605	1.05108
60S + GAPDH + GIIα + HIS + RP + TUB	0.260209	0.252346	0.0756619	0.0185149	0.0702543	0.0392293	0.152098	1	0.252346	0.145692	0.626392	0.047394	0.0273629	0.836455	0.0154869	0.00894135	1.05644	0.0742198	0.0428508	0.928633	0.0364296	0.0210326	1.38747	0.211031	0.121839	0.972565	0.253071	1.05243
60S + EF1α + eIF-5A + GAPDH + HIS + RP + TUB	0.274646	0.196595	0.0450835	0.0412567	0.053315	0.025277	0.0546006	1	0.196595	0.113504	0.656169	0.0295824	0.0170794	0.855998	0.0353156	0.0203895	1.03455	0.0551571	0.031845	0.947089	0.0239396	0.0138215	1.48075	0.0808497	0.0466786	0.995759	0.273481	1.05604
GAPDH + RP + TUB + UBQ	0.234903	0.302817	0.0854179	0.0174846	0.0492412	0.0284029	0.0974519	1	0.302817	0.174832	0.597578	0.0510438	0.0294702	0.848403	0.014834	0.00856442	0.91004	0.0448115	0.0258719	0.829397	0.0235572	0.0136008	1.2415	0.120987	0.0698518	0.904487	0.212467	1.05609
eIF-5A + GAPDH + UBQ	0.298586	0.386368	0.0984828	0.115073	0.0712823	0.0471487	0.152583	1	0.386368	0.22307	0.661401	0.0651366	0.0376066	0.966411	0.111208	0.0642061	0.953626	0.0679766	0.0392463	0.949717	0.0447779	0.0258526	1.58781	0.242274	0.139877	1.01983	0.304506	1.05666
HIS + RP + UBQ	0.221547	0.084424	0.0151598	0.0435083	0.0260662	0.0577116	0.0948689	1	0.084424	0.0487422	0.859576	0.013031	0.00752345	0.846548	0.0368319	0.0212649	1.19504	0.0311501	0.0179845	1.08788	0.0627835	0.036248	1.48351	0.140739	0.0812557	1.07876	0.238996	1.06031
60S + GAPDH + GIIα + HIS + RP + UBQ	0.262162	0.252253	0.0694761	0.000465927	0.0710817	0.0582945	0.154993	1	0.252253	0.145639	0.714909	0.0496691	0.0286765	0.848548	0.000395362	0.000228262	1.09855	0.0780866	0.0450833	0.970637	0.0565828	0.0326681	1.49659	0.231961	0.133923	1.02154	0.267809	1.06104
60S + GAPDH + GIIα + TUB + UBQ	0.289726	0.298325	0.0920832	0.018796	0.0700086	0.0524756	0.169617	1	0.298325	0.172238	0.623673	0.0574297	0.0331571	0.946083	0.0177825	0.0102668	1.0725	0.075084	0.0433498	0.988339	0.0518637	0.0299435	1.54817	0.262596	0.15161	1.02979	0.298358	1.06258
60S + EF1α + eIF-5A + GAPDH + HIS + RP + UBQ	0.278909	0.195758	0.0396648	0.0566783	0.0487826	0.0474515	0.0597639	1	0.195758	0.113021	0.735008	0.029154	0.0168321	0.867155	0.0491489	0.0283761	1.06966	0.052181	0.0301267	0.983735	0.0466797	0.0269506	1.57995	0.0944241	0.0545158	1.03925	0.289857	1.06372
60S + EF1α + RP + TUB	0.265517	0.0353076	0.0189944	0.0165351	0.0434361	0.00961269	0.0408851	1	0.0353076	0.0203848	0.727128	0.0138114	0.00797399	0.899539	0.0148739	0.00858748	1.13552	0.0493224	0.0284763	0.994482	0.00955965	0.00551927	1.54963	0.0633569	0.0365791	1.05105	0.279072	1.064
60S + eIF-5A + GAPDH + GIIα + RP	0.276731	0.319198	0.0870805	0.0662921	0.0661881	0.0609164	0.19249	1	0.319198	0.184289	0.748249	0.0651579	0.0376189	0.953061	0.0631804	0.0364772	1.13443	0.0750856	0.0433507	0.994427	0.0605769	0.0349741	1.62855	0.313479	0.180987	1.07645	0.297888	1.06724
60S + EF1α + eIF-5A + GAPDH + TUB + UBQ	0.306016	0.223669	0.0537031	0.0507035	0.0564588	0.0163297	0.0545934	1	0.223669	0.129136	0.659878	0.0354375	0.0204598	0.954092	0.0483759	0.0279298	1.04611	0.059062	0.0340995	1.00226	0.0163666	0.00944929	1.64228	0.0896577	0.0517639	1.05077	0.321553	1.07668
60S + eIF-5A + GAPDH + GIIα + HIS + RP + TUB	0.268543	0.224051	0.0648599	0.0246858	0.0583168	0.0390051	0.131148	1	0.224051	0.129356	0.681075	0.0441745	0.0255041	0.918615	0.0226768	0.0130925	1.12504	0.0656089	0.0378793	1.01987	0.03978	0.022967	1.53194	0.200911	0.115996	1.04609	0.28092	1.07716
HIS + TUB	0.272784	0.109429	0.0103216	0.0926603	0.0415838	0.0209837	0.0481271	1	0.109429	0.0631791	0.524224	0.00541086	0.00312396	0.819325	0.0759189	0.0438318	1.07164	0.0445631	0.0257285	1.05784	0.0221973	0.0128156	1.29189	0.0621749	0.0358967	0.96082	0.262096	1.07782
60S + GAPDH + GIIα + HIS + TUB + UBQ	0.284264	0.249971	0.0744344	0.0229204	0.0686578	0.0428976	0.146542	1	0.249971	0.144321	0.623003	0.0463729	0.0267734	0.886236	0.0203128	0.0117276	1.07981	0.0741372	0.0428032	1.00224	0.0429935	0.0248223	1.50758	0.220925	0.127551	1.01648	0.288948	1.08039
60S + GAPDH + TUB	0.245219	0.376399	0.10526	0.0226283	0.0712758	0.0565057	0.141786	1	0.376399	0.217314	0.462447	0.0486773	0.0281039	0.85732	0.0193997	0.0112004	0.84873	0.0604939	0.0349262	0.774223	0.043748	0.0252579	1.02468	0.145286	0.0838811	0.827901	0.203017	1.08196
60S + EF1α + GAPDH + HIS + RP + UBQ	0.2715	0.22191	0.0464102	0.0192936	0.0573808	0.0418811	0.0664084	1	0.22191	0.12812	0.684638	0.0317742	0.0183448	0.781417	0.0150764	0.00870434	0.996065	0.057155	0.0329984	0.890342	0.0372884	0.0215285	1.43736	0.0954527	0.0551096	0.96497	0.261989	1.0849
eIF-5A + GAPDH + RP	0.245687	0.390733	0.104844	0.12437	0.0697985	0.0574065	0.164061	1	0.390733	0.22559	0.668762	0.0701158	0.0404814	0.861524	0.107148	0.061862	0.912541	0.063694	0.0367738	0.815712	0.0468272	0.0270357	1.34488	0.220641	0.127387	0.933903	0.229448	1.08634
60S + EF1α + eIF-5A + GAPDH + RP	0.286586	0.268834	0.0596319	0.0907056	0.058031	0.0436387	0.0839949	1	0.268834	0.155212	0.712583	0.0424927	0.0245332	0.867164	0.0786567	0.0454125	1.0124	0.0587506	0.0339197	0.899621	0.0392583	0.0226658	1.55389	0.130519	0.0753552	1.00761	0.288767	1.08692
60S + EF1α + HIS + RP + TUB	0.265635	0.0397612	0.0132725	0.0237132	0.0463395	0.0126585	0.0325833	1	0.0397612	0.0229561	0.701248	0.00930729	0.00537356	0.836076	0.019826	0.0114466	1.12629	0.0521918	0.030133	1.00534	0.0127261	0.00734741	1.49464	0.0487002	0.0281171	1.02727	0.272877	1.08895
60S + GAPDH + GIIα + RP	0.265169	0.381578	0.108623	0.024018	0.0900277	0.0644415	0.241257	1	0.381578	0.220304	0.673323	0.0731386	0.0422266	0.831348	0.0199673	0.0115281	1.03079	0.0927994	0.0535777	0.855217	0.0551115	0.0318186	1.42283	0.343266	0.198185	0.968917	0.256927	1.09373
60S + EF1α + eIF-5A + GAPDH + HIS + RP	0.280758	0.226165	0.0472968	0.0672333	0.0557866	0.0529257	0.0745227	1	0.226165	0.130576	0.695788	0.0329085	0.0189998	0.822815	0.0553206	0.0319393	1.02817	0.0573582	0.0331157	0.926402	0.0490305	0.0283078	1.51191	0.112672	0.0650512	0.997515	0.28006	1.09508
60S + eIF-5A + GAPDH + GIIα + HIS + RP	0.272913	0.263652	0.0703423	0.0469974	0.0648316	0.0643189	0.16471	1	0.263652	0.15222	0.725762	0.0510518	0.0294748	0.891961	0.0419199	0.0242024	1.13247	0.0734199	0.042389	1.00874	0.0648813	0.0374592	1.57331	0.25914	0.149615	1.05537	0.288025	1.0968
60S + GAPDH + GIIα + HIS + RP	0.263986	0.303943	0.0843853	0.00935114	0.0853338	0.0642325	0.197467	1	0.303943	0.175481	0.664158	0.0560452	0.0323577	0.791046	0.00739719	0.00427077	1.05075	0.0896649	0.0517681	0.898371	0.0577047	0.0333158	1.40412	0.277267	0.16008	0.968074	0.255558	1.1013
60S + EF1α + eIF-5A + GAPDH + HIS + TUB + UBQ	0.297866	0.195582	0.0438864	0.0376875	0.0529342	0.0212594	0.0526207	1	0.195582	0.112919	0.653035	0.0286593	0.0165465	0.899208	0.0338889	0.0195657	1.05401	0.0557932	0.0322122	1.01077	0.0214884	0.0124063	1.59024	0.0836795	0.0483124	1.03454	0.308155	1.10278
60S + GAPDH + GIIα + TUB	0.297818	0.374997	0.116182	0.0270068	0.0866636	0.0580756	0.228791	1	0.374997	0.216505	0.548248	0.0636963	0.0367751	0.887771	0.0239758	0.0138424	1.00522	0.0871156	0.0502962	0.898405	0.0521754	0.0301235	1.43873	0.329168	0.190045	0.963062	0.286817	1.10952
eIF-5A + GAPDH + HIS + TUB	0.283173	0.303219	0.0804939	0.0477737	0.0696597	0.0200111	0.117568	1	0.303219	0.175064	0.53509	0.0430715	0.0248673	0.852868	0.0407447	0.023524	0.938148	0.0653511	0.0377305	0.919718	0.0184045	0.0106259	1.35754	0.159604	0.0921473	0.933895	0.264453	1.11172
60S + EF1α + eIF-5A + GAPDH + HIS + TUB	0.30256	0.224958	0.052251	0.0442114	0.0603418	0.020581	0.0666105	1	0.224958	0.129879	0.606203	0.0316748	0.0182874	0.858366	0.0379496	0.0219102	1.01076	0.0609909	0.0352131	0.956188	0.0196793	0.0113619	1.52349	0.10148	0.0585896	0.9925	0.30029	1.11349
60S + EF1α + GAPDH + RP + UBQ	0.274646	0.259911	0.0585967	0.0330418	0.0566933	0.033381	0.0721323	1	0.259911	0.150059	0.699275	0.0409752	0.0236571	0.814965	0.0269279	0.0155468	0.974997	0.0552758	0.0319135	0.858358	0.0286529	0.0165427	1.46296	0.105527	0.0609259	0.968426	0.265975	1.11537
60S + GAPDH + GIIα + HIS + TUB	0.289681	0.29998	0.0903652	0.0265137	0.0819261	0.0447157	0.187502	1	0.29998	0.173193	0.563224	0.0508959	0.0293848	0.83357	0.022101	0.01276	1.02946	0.0843399	0.0486937	0.933703	0.0417512	0.024105	1.41652	0.2656	0.153344	0.962747	0.278889	1.11548
GAPDH + HIS + RP + UBQ	0.23749	0.301985	0.0746026	0.0129955	0.0491343	0.0514841	0.11871	1	0.301985	0.174351	0.641796	0.0478796	0.0276433	0.740378	0.00962154	0.005555	0.916628	0.0450379	0.0260026	0.825914	0.0425214	0.0245498	1.24351	0.147617	0.0852268	0.894705	0.212483	1.1188
60S + Actin + GAPDH + RP + TUB + UBQ	0.309051	0.211548	0.0389452	0.0191661	0.0361716	0.0231666	0.0621907	1	0.211548	0.122137	0.641279	0.0249748	0.0144192	0.897128	0.0171945	0.00992723	1.04452	0.0377822	0.0218135	0.996566	0.0230871	0.0133293	1.61084	0.100179	0.0578385	1.03172	0.318855	1.12039
60S + EF1α + eIF-5A + GAPDH + TUB	0.313017	0.266104	0.0656569	0.0625204	0.0658401	0.0128703	0.0748323	1	0.266104	0.153635	0.604094	0.0396629	0.0228994	0.912121	0.0570262	0.0329241	0.992137	0.0653224	0.0377139	0.934946	0.012033	0.00694726	1.5684	0.117367	0.0677617	1.00195	0.313627	1.1251
60S + HIS + TUB + UBQ	0.227241	0.0727	0.0206208	0.0429398	0.0362521	0.0218042	0.0682	1	0.0727	0.0419734	0.694202	0.014315	0.00826475	0.989434	0.0424861	0.0245294	1.21998	0.0442269	0.0255344	1.17805	0.0256865	0.0148301	1.41127	0.0962482	0.0555689	1.08216	0.245911	1.12566
60S + eIF-5A + GAPDH + GIIα + RP + TUB + UBQ	0.270994	0.222851	0.0660575	0.0302749	0.052233	0.0359366	0.121054	1	0.222851	0.128663	0.732459	0.0483844	0.0279347	1.00569	0.0304471	0.0175786	1.15859	0.0605168	0.0349394	1.06181	0.038158	0.0220305	1.63323	0.197709	0.114147	1.09863	0.297722	1.12687
60S + Actin + GAPDH + HIS + RP + TUB + UBQ	0.30153	0.188485	0.031892	0.023686	0.0371615	0.0128396	0.0593146	1	0.188485	0.108822	0.636979	0.0203145	0.0117286	0.852868	0.0202011	0.0116631	1.0522	0.0391014	0.0225752	1.00519	0.0129063	0.00745146	1.56335	0.0927297	0.0535375	1.01843	0.307088	1.1309
60S + EF1α + eIF-5A + GAPDH + HIS + UBQ	0.308208	0.224292	0.0460923	0.0627	0.0549482	0.0459398	0.0694574	1	0.224292	0.129495	0.691983	0.0318951	0.0184146	0.871488	0.0546423	0.0315478	1.05086	0.0577427	0.0333377	0.999423	0.0459133	0.0265081	1.64304	0.114121	0.0658879	1.0428	0.321398	1.131
60S + EF1α + eIF-5A + GAPDH + UBQ	0.320949	0.26587	0.0583381	0.0851344	0.0574618	0.0369837	0.0762645	1	0.26587	0.1535	0.708002	0.0413035	0.0238466	0.929129	0.0791009	0.0456689	1.03943	0.0597273	0.0344836	0.9856	0.0364512	0.0210451	1.71701	0.130947	0.0756024	1.0632	0.341231	1.13371
60S + eIF-5A + HIS + RP + TUB	0.214962	0.0371504	0.00854136	0.043127	0.0370623	0.0258991	0.0399111	1	0.0371504	0.0214488	0.76868	0.00656557	0.00379063	1.0164	0.0438344	0.0253078	1.25971	0.0466877	0.0269552	1.16728	0.0302316	0.0174542	1.46028	0.0582815	0.0336488	1.11206	0.239051	1.135
60S + EF1α + HIS + RP	0.273537	0.0348665	0.0182803	0.0168519	0.0586226	0.0520563	0.0204215	1	0.0348665	0.0201302	0.781155	0.0142797	0.0082444	0.784793	0.0132253	0.00763562	1.14395	0.0670611	0.0387177	0.990225	0.0515474	0.0297609	1.54871	0.0316269	0.0182598	1.04147	0.284881	1.13648
60S + GAPDH + GIIα + HIS + UBQ	0.2928	0.300295	0.083113	0.00929242	0.0830959	0.062917	0.189449	1	0.300295	0.173375	0.659974	0.0548524	0.0316691	0.847971	0.0078797	0.00454935	1.07887	0.0896498	0.0517593	0.984499	0.0619417	0.0357621	1.55102	0.293838	0.169648	1.02039	0.29877	1.13745
60S + eIF-5A + GAPDH + GIIα + HIS + RP + TUB + UBQ	0.268882	0.19572	0.0560574	0.0232924	0.0517766	0.037834	0.110552	1	0.19572	0.112999	0.716513	0.0401658	0.0231898	0.94896	0.0221036	0.0127615	1.1518	0.0596362	0.0344309	1.06229	0.0401907	0.0232041	1.58892	0.175658	0.101416	1.07808	0.289876	1.13753
60S + EF1α + GAPDH + HIS + TUB + UBQ	0.292862	0.222272	0.0514471	0.00451781	0.0576622	0.0190084	0.0580333	1	0.222272	0.128329	0.596365	0.0306813	0.0177138	0.815591	0.00368469	0.00212736	0.978835	0.0564418	0.0325867	0.91907	0.0174701	0.0100863	1.44808	0.084037	0.0485188	0.959657	0.281047	1.13822
60S + EF1α + RP	0.278192	0.050124	0.0253183	0.0330984	0.0558355	0.0352006	0.0283653	1	0.050124	0.0289391	0.849344	0.021504	0.0124153	0.84699	0.0280341	0.0161855	1.16161	0.0648592	0.0374465	0.969777	0.0341367	0.0197089	1.64339	0.0466154	0.0269134	1.07852	0.300035	1.1389
EF1α + eIF-5A + GAPDH + HIS + RP + TUB + UBQ	0.308088	0.198865	0.0483235	0.0399739	0.0497869	0.0234206	0.057446	1	0.198865	0.114815	0.673673	0.0325542	0.0187952	0.850989	0.0340174	0.0196399	1.02344	0.0509536	0.0294181	0.962964	0.0225532	0.0130211	1.60375	0.0921287	0.0531905	1.01913	0.313983	1.13955
60S + eIF-5A + HIS + RP	0.203779	0.0198848	0.0140882	0.0736148	0.0335833	0.0682173	0.0344564	1	0.0198848	0.0114805	0.876308	0.0123456	0.00712774	1.00312	0.0738447	0.0426343	1.31544	0.044177	0.0255056	1.19421	0.0814657	0.0470342	1.50467	0.0518456	0.0299331	1.14896	0.234133	1.14114
60S + TUB	0.220038	0.0503343	0.0453823	0.0427529	0.0433762	0.0678579	0.0435911	1	0.0503343	0.0290605	0.617526	0.0280248	0.0161801	1.14574	0.0489838	0.0282808	1.23465	0.0535545	0.0309197	1.15174	0.0781544	0.0451225	1.22674	0.0534749	0.0308737	1.06273	0.233842	1.14134
GAPDH + GIIα + HIS + RP + TUB + UBQ	0.294286	0.250977	0.0780718	0.0297463	0.0587041	0.0350559	0.14811	1	0.250977	0.144901	0.646186	0.0504489	0.0291267	0.831236	0.0247262	0.0142757	1.04326	0.0612434	0.0353589	0.947109	0.0332018	0.019169	1.52283	0.225546	0.130219	0.998436	0.293826	1.14155
60S + eIF-5A + GAPDH + GIIα + RP + UBQ	0.276299	0.262215	0.0717458	0.053414	0.0560303	0.0554821	0.151131	1	0.262215	0.15139	0.790073	0.0566844	0.0327267	0.991489	0.0529594	0.0305761	1.17191	0.0656626	0.0379103	1.05708	0.0586488	0.0338609	1.69474	0.256129	0.147876	1.11755	0.308777	1.14217
60S + GAPDH + GIIα + UBQ	0.30262	0.376142	0.107277	0.0201125	0.0872984	0.0679177	0.230233	1	0.376142	0.217166	0.668228	0.0716854	0.0413876	0.907035	0.0182427	0.0105324	1.06572	0.0930359	0.0537143	0.95942	0.0651617	0.0376211	1.61118	0.370947	0.214166	1.03526	0.313292	1.14222
EF1α + eIF-5A + GAPDH + RP + TUB + UBQ	0.318567	0.226233	0.058362	0.0511193	0.0549597	0.0113389	0.0595561	1	0.226233	0.130616	0.684316	0.039938	0.0230582	0.894668	0.0457348	0.026405	1.0109	0.055559	0.032077	0.94714	0.0107395	0.00620047	1.65861	0.0987804	0.0570309	1.03261	0.328954	1.14339
GAPDH + GIIα + RP + TUB + UBQ	0.302432	0.297853	0.0958624	0.0242148	0.0589499	0.0385189	0.170863	1	0.297853	0.171966	0.651731	0.0624764	0.0360708	0.876125	0.0212152	0.0122486	1.02924	0.0606737	0.03503	0.923424	0.0355693	0.0205359	1.56713	0.267766	0.154595	1.00794	0.304834	1.1451
60S + EF1α + RP + TUB + UBQ	0.267734	0.0388186	0.014322	0.0227628	0.0358232	0.00940118	0.0643644	1	0.0388186	0.0224119	0.776189	0.0111166	0.00641818	0.948726	0.0215957	0.0124683	1.17336	0.0420336	0.0242681	1.06356	0.00999867	0.00577274	1.63774	0.105412	0.0608599	1.09993	0.294488	1.14975
60S + EF1α + GAPDH + HIS + RP + TUB	0.270074	0.223087	0.0526856	0.00249124	0.0588473	0.0175624	0.0622764	1	0.223087	0.128799	0.599731	0.0315971	0.0182426	0.769997	0.00191825	0.0011075	0.95785	0.0563669	0.0325434	0.851833	0.0149602	0.0086373	1.33261	0.0829902	0.0479144	0.91867	0.248109	1.1532
60S + Actin + GAPDH + HIS + RP + TUB	0.307332	0.212657	0.0379516	0.02527	0.0423178	0.00969258	0.0723918	1	0.212657	0.122777	0.589149	0.0223592	0.0129091	0.807376	0.0204024	0.0117793	1.00926	0.0427095	0.0246583	0.95059	0.00921367	0.00531951	1.4943	0.108175	0.0624551	0.975113	0.299683	1.15644
60S + eIF-5A + GAPDH + GIIα + TUB	0.304121	0.313978	0.0930228	0.0383999	0.0692602	0.0415367	0.182524	1	0.313978	0.181275	0.634724	0.0590438	0.034089	1.00343	0.0385314	0.0222461	1.11211	0.0770246	0.0444702	1.03389	0.0429442	0.0247939	1.64345	0.299969	0.173187	1.07127	0.325794	1.15814
eIF-5A + GAPDH + GIIα + HIS + RP + TUB	0.30508	0.259595	0.0791011	0.0268492	0.0588822	0.0372941	0.156366	1	0.259595	0.149877	0.656309	0.0519148	0.029973	0.873489	0.0234525	0.0135403	1.07627	0.063373	0.0365884	0.984561	0.0367183	0.0211993	1.60131	0.250391	0.144563	1.03199	0.31484	1.16322
60S + eIF-5A + GAPDH + GIIα + HIS + RP + UBQ	0.272826	0.224063	0.0595118	0.0395758	0.0561438	0.0585887	0.134356	1	0.224063	0.129363	0.762779	0.0453943	0.0262084	0.930336	0.0368188	0.0212573	1.16319	0.0653061	0.0377045	1.05935	0.062066	0.0358338	1.63463	0.219623	0.126799	1.09172	0.297848	1.16406
60S + EF1α + HIS + RP + TUB + UBQ	0.266589	0.0457083	0.0105315	0.0273181	0.0392028	0.0131986	0.0560384	1	0.0457083	0.0263897	0.744872	0.00784459	0.00452908	0.884635	0.0241665	0.0139526	1.15891	0.0454325	0.0262305	1.06117	0.0140059	0.00808634	1.57437	0.0882255	0.050937	1.07066	0.285427	1.16495
eIF-5A + GAPDH + TUB	0.296594	0.386797	0.110617	0.0773767	0.0921977	0.0215443	0.147666	1	0.386797	0.223318	0.507685	0.0561583	0.032423	0.936285	0.0724466	0.0418271	0.882565	0.0813705	0.0469793	0.869524	0.0187333	0.0108157	1.36429	0.20146	0.116313	0.926726	0.274862	1.16824
eIF-5A + GAPDH + GIIα + RP + TUB	0.31642	0.311713	0.097068	0.0372155	0.062631	0.0319974	0.181923	1	0.311713	0.179968	0.663538	0.0644083	0.0371862	0.929477	0.0345909	0.0199711	1.06783	0.066879	0.0386126	0.966516	0.030926	0.0178551	1.66377	0.302677	0.174751	1.04852	0.331773	1.17207
60S + Actin + GAPDH + HIS + RP + UBQ	0.31274	0.211034	0.0320859	0.00766227	0.0396672	0.0277566	0.0766072	1	0.211034	0.12184	0.672635	0.0215821	0.0124604	0.819124	0.00627635	0.00362365	1.04956	0.0416329	0.0240368	0.993346	0.0275719	0.0159186	1.61189	0.123482	0.0712926	1.02442	0.320378	1.17634
60S + eIF-5A + GAPDH + GIIα + HIS + TUB	0.295323	0.260191	0.0752419	0.024262	0.0659818	0.0400047	0.156393	1	0.260191	0.150221	0.63259	0.0475973	0.0274803	0.931109	0.0225906	0.0130427	1.11356	0.0734744	0.0424205	1.04146	0.0416635	0.0240544	1.58516	0.247907	0.143129	1.05065	0.31028	1.17648
60S + GAPDH + HIS	0.238198	0.37757	0.0903932	0.0344646	0.0838373	0.0596672	0.17559	1	0.37757	0.21799	0.50837	0.0459532	0.0265311	0.714947	0.0246404	0.0142261	0.857195	0.0718649	0.0414912	0.769134	0.045892	0.0264958	1.02799	0.180506	0.104215	0.81294	0.19364	1.17835
60S + EF1α + GAPDH + TUB + UBQ	0.30048	0.259058	0.0647179	0.00619638	0.0588	0.0274589	0.0621084	1	0.259058	0.149567	0.592634	0.038354	0.0221437	0.857847	0.00531555	0.00306893	0.954975	0.0561525	0.0324197	0.892201	0.0244988	0.0141444	1.47621	0.0916849	0.0529343	0.962311	0.289155	1.17855
60S + Actin + GAPDH + RP + TUB	0.317106	0.246193	0.0476297	0.0227341	0.0418111	0.0253886	0.0810832	1	0.246193	0.142139	0.584225	0.0278264	0.0160656	0.847816	0.0192743	0.011128	0.99121	0.0414436	0.0239275	0.929554	0.0236	0.0136255	1.53389	0.124373	0.0718068	0.981116	0.311118	1.18109
GAPDH + RP + UBQ	0.233057	0.379206	0.102664	0.0270704	0.0488078	0.0424192	0.145742	1	0.379206	0.218934	0.647409	0.0664655	0.0383739	0.775422	0.020991	0.0121192	0.85564	0.041762	0.0241113	0.753558	0.0319653	0.0184552	1.21439	0.176987	0.102183	0.874403	0.203786	1.18236
60S + EF1α + eIF-5A + GAPDH + HIS	0.315949	0.267485	0.0565817	0.0775415	0.0645235	0.0517512	0.0945585	1	0.267485	0.154433	0.639432	0.0361801	0.0208886	0.818247	0.0634481	0.0366318	0.997464	0.0643599	0.0371582	0.931777	0.0482206	0.0278402	1.56968	0.148426	0.085694	0.992766	0.313663	1.18276
eIF-5A + GAPDH + GIIα + RP + TUB + UBQ	0.309201	0.258207	0.0803465	0.033014	0.0536652	0.0321715	0.144408	1	0.258207	0.149076	0.714462	0.0574045	0.0331425	0.970866	0.0320522	0.0185053	1.11391	0.0597783	0.034513	1.03197	0.0332001	0.0191681	1.72529	0.249147	0.143845	1.09275	0.33788	1.18585
GAPDH + HIS + TUB + UBQ	0.272613	0.304303	0.0789101	0.0282452	0.0544985	0.0254408	0.106113	1	0.304303	0.17569	0.521492	0.041151	0.0237586	0.789376	0.0222961	0.0128726	0.892636	0.0486474	0.0280866	0.865789	0.0220264	0.0127169	1.25629	0.133309	0.0769658	0.887597	0.241971	1.187
60S + HIS + UBQ	0.214465	0.0557999	0.0321062	0.0167438	0.0494915	0.0504937	0.0675764	1	0.0557999	0.0322161	0.799761	0.0256773	0.0148248	0.962235	0.0161114	0.00930194	1.28023	0.0633607	0.0365813	1.21774	0.061488	0.0355001	1.45287	0.09818	0.0566843	1.11881	0.239944	1.18885
60S + Actin + GAPDH + RP + UBQ	0.324929	0.244791	0.0404821	0.00968269	0.0361624	0.0203815	0.0844648	1	0.244791	0.14133	0.684891	0.0277258	0.0160075	0.862716	0.00835342	0.00482285	1.03883	0.0375665	0.021689	0.979599	0.0199657	0.0115272	1.67973	0.141878	0.0819131	1.04096	0.338238	1.19135
eIF-5A + HIS + RP + TUB	0.243477	0.0515722	0.0144677	0.0551548	0.0456923	0.028568	0.051956	1	0.0515722	0.0297752	0.752383	0.0108852	0.00628459	0.971236	0.0535684	0.0309277	1.21846	0.0556742	0.0321435	1.15066	0.0328721	0.0189787	1.54625	0.0803368	0.0463825	1.1065	0.269407	1.19175
60S + EF1α + GAPDH + RP + TUB	0.272463	0.260761	0.0660522	0.0113681	0.0599028	0.0158374	0.0691672	1	0.260761	0.150551	0.596593	0.0394063	0.0227512	0.80057	0.00910094	0.00525443	0.930351	0.0557306	0.0321761	0.814254	0.0128956	0.0074453	1.3361	0.0924144	0.0533555	0.912978	0.248753	1.19434
EF1α + eIF-5A + GAPDH + HIS + RP + UBQ	0.322549	0.226546	0.0509438	0.0617864	0.0492743	0.0512431	0.0727743	1	0.226546	0.130796	0.717625	0.0365586	0.0211071	0.817202	0.0504919	0.0291515	1.0154	0.0500331	0.0288866	0.944694	0.048409	0.027949	1.6594	0.120762	0.0697219	1.02572	0.330845	1.19528
60S + EF1α + RP + UBQ	0.278014	0.0328198	0.0186278	0.0261292	0.0420182	0.0299171	0.0604654	1	0.0328198	0.0189485	0.88687	0.0165204	0.00953806	0.919277	0.0240199	0.0138679	1.20381	0.0505819	0.0292035	1.06183	0.0317668	0.0183406	1.73591	0.104962	0.0606001	1.13462	0.315439	1.1954
eIF-5A + GAPDH + GIIα + HIS + RP + TUB + UBQ	0.300394	0.222389	0.0672095	0.0266766	0.051549	0.0358849	0.129015	1	0.222389	0.128396	0.699571	0.0470178	0.0271458	0.913717	0.0243749	0.0140728	1.11333	0.0573911	0.0331348	1.03739	0.0372265	0.0214927	1.65963	0.214118	0.123621	1.07061	0.321604	1.19706
60S + GAPDH + GIIα + HIS	0.302507	0.37826	0.105123	0.0223014	0.104033	0.0707989	0.254747	1	0.37826	0.218389	0.588194	0.0618326	0.035699	0.774086	0.0172632	0.00996693	1.01271	0.105355	0.060827	0.893903	0.0632874	0.036539	1.44325	0.367665	0.212271	0.952025	0.287994	1.19978
60S + EF1α + GAPDH + GIIα + HIS + RP + TUB + UBQ	0.309178	0.205459	0.057487	0.0116388	0.0627943	0.0303493	0.101404	1	0.205459	0.118622	0.675735	0.038846	0.0224277	0.838986	0.00976477	0.0056377	1.07289	0.0673715	0.038897	0.966348	0.029328	0.0169325	1.60929	0.163189	0.0942174	1.02721	0.31759	1.20112
60S + eIF-5A + GAPDH + GIIα	0.321324	0.400888	0.108396	0.0801491	0.0795808	0.066541	0.248369	1	0.400888	0.231453	0.681895	0.0739149	0.0426748	0.976048	0.0782294	0.0451657	1.11283	0.0885601	0.0511302	1.01364	0.0674489	0.0389416	1.7346	0.430821	0.248735	1.0865	0.349119	1.20313
HIS	0.290091	0.094834	0.0159485	0.0580556	0.0679164	0.103449	0.0475112	1	0.094834	0.0547524	0.605614	0.00965866	0.00557643	0.623093	0.036174	0.0208851	1.08854	0.0739296	0.0426833	1.05145	0.108772	0.0627996	1.29264	0.0614147	0.0354578	0.943556	0.273717	1.20392
60S + EF1α + HIS + RP + UBQ	0.273377	0.0356051	0.0146362	0.0198258	0.0468474	0.0437143	0.0519967	1	0.0356051	0.0205566	0.822058	0.0120318	0.00694658	0.850629	0.0168644	0.00973667	1.18029	0.0552933	0.0319236	1.0599	0.0463326	0.0267502	1.63686	0.0851111	0.0491389	1.09162	0.298425	1.20435
GAPDH + GIIα + HIS + RP + UBQ	0.308193	0.299515	0.0869893	0.0103177	0.0695749	0.0601404	0.190157	1	0.299515	0.172925	0.689688	0.0599955	0.0346384	0.78526	0.00810206	0.00467773	1.03522	0.0720252	0.0415837	0.920164	0.055339	0.03195	1.57005	0.298555	0.172371	1.00006	0.308213	1.21015
GAPDH + GIIα + HIS + RP + TUB	0.302259	0.299461	0.0943699	0.0300451	0.0696908	0.0354755	0.186805	1	0.299461	0.172894	0.588569	0.0555432	0.0320679	0.771927	0.0231926	0.0133903	0.987814	0.0688415	0.0397457	0.872529	0.0309534	0.0178709	1.43349	0.267783	0.154605	0.942387	0.284845	1.21265
60S + EF1α + GAPDH + GIIα + RP + TUB + UBQ	0.31745	0.234448	0.067733	0.00503198	0.0629473	0.0295609	0.110858	1	0.234448	0.135359	0.684849	0.0463869	0.0267815	0.873289	0.00439437	0.00253709	1.068	0.0672274	0.0388138	0.952752	0.0281642	0.0162606	1.65668	0.183657	0.106035	1.03926	0.329914	1.21379
60S + Actin + eIF-5A + GAPDH + RP + TUB	0.320949	0.211895	0.0401396	0.0279041	0.0466876	0.00797187	0.0684844	1	0.211895	0.122338	0.652036	0.0261725	0.0151107	0.943959	0.0263403	0.0152076	1.07906	0.0503787	0.0290861	1.0369	0.00826607	0.00477242	1.69502	0.116083	0.0670203	1.06783	0.342719	1.21499
60S + Actin + eIF-5A + GAPDH + HIS + RP + TUB	0.311076	0.186383	0.0329292	0.0184608	0.042574	0.0126778	0.0633517	1	0.186383	0.107608	0.646256	0.0212807	0.0122864	0.890902	0.0164468	0.00949556	1.08206	0.0460678	0.0265973	1.04032	0.0131889	0.00761463	1.63335	0.103476	0.0597416	1.04882	0.326261	1.21858
60S	0.180915	0.0209621	0.0950388	0.0488789	0.0830225	0.0594125	0.019286	1	0.0209621	0.0121025	0.839074	0.0797446	0.0460405	1.21963	0.0596139	0.0344181	1.44104	0.119639	0.0690735	1.23592	0.0734293	0.0423944	1.16127	0.0223961	0.0129304	1.14949	0.20796	1.21878
EF1α + eIF-5A + GAPDH + RP + UBQ	0.339539	0.266832	0.063467	0.0824792	0.0533481	0.0412284	0.0792058	1	0.266832	0.154055	0.739693	0.046946	0.0271043	0.860114	0.0709415	0.0409581	0.997656	0.053223	0.0307283	0.921199	0.0379796	0.0219275	1.73766	0.137633	0.0794624	1.04272	0.354044	1.219
60S + EF1α + eIF-5A + GAPDH + GIIα + HIS + RP + TUB	0.317659	0.213122	0.0581352	0.0274139	0.0605542	0.0333393	0.107619	1	0.213122	0.123046	0.683567	0.0397393	0.0229435	0.870883	0.0238743	0.0137838	1.09802	0.0664899	0.038388	0.994771	0.033165	0.0191478	1.6707	0.1798	0.103807	1.05299	0.334492	1.2195
EF1α + eIF-5A + GAPDH + HIS + TUB + UBQ	0.342797	0.226282	0.0541127	0.0408177	0.0565475	0.0177786	0.0644464	1	0.226282	0.130644	0.625117	0.0338268	0.0195299	0.852508	0.0347975	0.0200903	0.998144	0.0564425	0.0325871	0.974965	0.0173335	0.0100075	1.67185	0.107745	0.0622066	1.02043	0.349801	1.22112
GAPDH + HIS + RP + TUB	0.248946	0.304292	0.0837203	0.0219813	0.0553081	0.0171944	0.111435	1	0.304292	0.175683	0.526125	0.0440474	0.0254308	0.724195	0.0159187	0.00919068	0.86423	0.0477989	0.0275967	0.772629	0.0132849	0.00767004	1.10935	0.12362	0.0713721	0.832755	0.207311	1.22217
60S + eIF-5A + GAPDH + GIIα + HIS	0.306414	0.316575	0.0840462	0.0533741	0.0753278	0.0675653	0.202949	1	0.316575	0.182775	0.671569	0.0564428	0.0325873	0.899722	0.0480218	0.0277254	1.11816	0.0842285	0.0486293	1.03028	0.0696112	0.04019	1.6466	0.334176	0.192936	1.06105	0.325122	1.22375
EF1α + eIF-5A + GAPDH + HIS + RP + TUB	0.314983	0.227469	0.0571729	0.044595	0.0565138	0.0254886	0.066573	1	0.227469	0.13133	0.628658	0.0359422	0.0207512	0.804901	0.0358945	0.0207237	0.976654	0.0551944	0.0318665	0.90371	0.0230343	0.0132988	1.53833	0.102412	0.0591273	0.975376	0.307227	1.22441
GAPDH + GIIα + HIS + TUB + UBQ	0.331943	0.296481	0.0914381	0.0352927	0.0679926	0.0396237	0.17997	1	0.296481	0.171174	0.584723	0.053466	0.0308686	0.827467	0.0292036	0.0168607	1.01416	0.0689554	0.0398114	0.956209	0.0378885	0.0218749	1.58359	0.285	0.164545	0.994359	0.33007	1.22936
60S + EF1α + GAPDH + HIS + UBQ	0.304224	0.259527	0.055664	0.0208992	0.066456	0.0402074	0.0808295	1	0.259527	0.149838	0.627396	0.0349234	0.020163	0.76925	0.0160767	0.0092819	0.960581	0.0638364	0.036856	0.888823	0.0357372	0.0206329	1.47732	0.119411	0.0689421	0.953895	0.290198	1.23127
60S + Actin + GAPDH + HIS + RP	0.32209	0.246212	0.0393522	0.0139745	0.0469502	0.0287369	0.100832	1	0.246212	0.14215	0.618608	0.0243436	0.0140548	0.760117	0.0106222	0.00613274	0.996932	0.0468062	0.0270236	0.925869	0.0266066	0.0153613	1.53557	0.154835	0.0893942	0.97285	0.313345	1.23405
60S + EF1α + eIF-5A + GAPDH + GIIα + RP + TUB	0.32769	0.24511	0.068459	0.036958	0.0617392	0.0277078	0.118743	1	0.24511	0.141514	0.693679	0.0474886	0.0274175	0.911192	0.0336758	0.0194428	1.09629	0.0676843	0.0390775	0.984383	0.027275	0.0157473	1.72866	0.205266	0.118511	1.06904	0.350312	1.2357
eIF-5A + GAPDH + GIIα + RP + UBQ	0.327342	0.312345	0.0897013	0.058296	0.0557628	0.0568597	0.185473	1	0.312345	0.180332	0.777433	0.0697368	0.0402626	0.946291	0.055165	0.0318495	1.11865	0.0623793	0.0360147	1.01911	0.0579461	0.0334552	1.82207	0.337945	0.195113	1.11393	0.364635	1.23611
GAPDH + GIIα + RP + UBQ	0.324009	0.372814	0.111236	0.00265161	0.0708388	0.0584754	0.230308	1	0.372814	0.215244	0.706285	0.0785641	0.045359	0.824094	0.00218517	0.00126161	1.01238	0.0717154	0.0414049	0.881741	0.0515601	0.0297683	1.63629	0.37685	0.217574	1.01013	0.327291	1.23655
60S + eIF-5A + GAPDH + GIIα + HIS + TUB + UBQ	0.29225	0.221844	0.0636919	0.0214516	0.0574454	0.0389018	0.12712	1	0.221844	0.128082	0.677922	0.0431781	0.0249289	0.965186	0.0207048	0.0119539	1.14637	0.0658537	0.0380207	1.08869	0.0423518	0.0244518	1.64513	0.209128	0.12074	1.08722	0.317738	1.23708
60S + Actin + GAPDH + HIS + TUB + UBQ	0.334015	0.2125	0.0338429	0.0295876	0.0414213	0.0191559	0.0682211	1	0.2125	0.122687	0.585767	0.019824	0.0114454	0.85518	0.0253028	0.0146086	1.03131	0.0427181	0.0246633	1.02562	0.0196466	0.011343	1.62363	0.110766	0.0639506	1.02025	0.340778	1.2396
eIF-5A + GAPDH + GIIα + HIS + RP + UBQ	0.312891	0.259695	0.0728916	0.0423843	0.0547328	0.0614461	0.160032	1	0.259695	0.149935	0.749019	0.0545972	0.0315217	0.886509	0.0375741	0.0216934	1.11892	0.0612416	0.0353579	1.02924	0.0632427	0.0365132	1.72741	0.27644	0.159602	1.08518	0.339544	1.24003
60S + EF1α + GAPDH + HIS + RP	0.277295	0.26142	0.0568905	0.0262624	0.0683454	0.0463824	0.0888509	1	0.26142	0.150931	0.631561	0.0359298	0.0207441	0.717907	0.0188539	0.0108853	0.935822	0.0639591	0.0369268	0.811425	0.0376359	0.0217291	1.33725	0.118816	0.0685986	0.905661	0.251135	1.24054
eIF-5A + GAPDH + GIIα + HIS + RP	0.321408	0.314053	0.0882149	0.0504165	0.0645414	0.0695157	0.202091	1	0.314053	0.181319	0.702079	0.0619338	0.0357575	0.833407	0.0420174	0.0242588	1.07349	0.0692848	0.0400016	0.963493	0.0669778	0.0386697	1.66699	0.336885	0.1945	1.03991	0.334235	1.24151
60S + EF1α + GAPDH + GIIα + HIS + RP + TUB	0.315445	0.235659	0.0665152	0.00922206	0.0714105	0.030206	0.122183	1	0.235659	0.136058	0.636797	0.0423567	0.0244547	0.797767	0.00735706	0.0042476	1.03721	0.0740676	0.042763	0.915045	0.0276398	0.0159579	1.55401	0.189874	0.109624	0.990139	0.312335	1.24161
60S + Actin + GAPDH + TUB + UBQ	0.3504	0.245292	0.0429618	0.027401	0.0413121	0.0380595	0.0744169	1	0.245292	0.141619	0.580238	0.024928	0.0143922	0.908466	0.0248929	0.0143719	1.01736	0.0420291	0.0242655	1.01853	0.0387646	0.0223807	1.6945	0.126099	0.0728035	1.03651	0.363195	1.24168
HIS + TUB + UBQ	0.267488	0.104891	0.00571538	0.0737056	0.030543	0.0144097	0.0934677	1	0.104891	0.0605586	0.651415	0.00372308	0.00214952	0.922754	0.0680121	0.0392668	1.15315	0.0352207	0.0203347	1.15816	0.0166887	0.00963525	1.50535	0.140702	0.0812344	1.06514	0.284911	1.24249
60S + EF1α + HIS + TUB	0.303292	0.037816	0.0250989	0.0250433	0.0549139	0.00186034	0.02697	1	0.037816	0.0218331	0.63511	0.0159405	0.00920328	0.837269	0.020968	0.0121059	1.11447	0.0612001	0.0353339	1.03858	0.00193211	0.00111551	1.56741	0.042273	0.0244063	1.03214	0.31304	1.24808
60S + EF1α + eIF-5A + GAPDH + GIIα + HIS + RP + TUB + UBQ	0.31293	0.188161	0.0510217	0.0254043	0.0544485	0.0325146	0.0918098	1	0.188161	0.108635	0.714783	0.0364694	0.0210556	0.901679	0.0229065	0.0132251	1.12416	0.0612089	0.035339	1.03426	0.0336287	0.0194155	1.70948	0.156947	0.0906135	1.08073	0.338192	1.25145
60S + EF1α + eIF-5A + GAPDH + GIIα + RP + TUB + UBQ	0.321216	0.212043	0.0591985	0.0323214	0.0548506	0.0281596	0.0986504	1	0.212043	0.122423	0.728477	0.0431248	0.0248981	0.942702	0.0304694	0.0175915	1.12659	0.0617942	0.0356769	1.03044	0.0290168	0.0167528	1.76711	0.174326	0.100647	1.09922	0.353087	1.25296
EF1α + HIS + RP + TUB + UBQ	0.311446	0.0585331	0.00833177	0.0426595	0.0344944	0.0120985	0.0681673	1	0.0585331	0.0337941	0.727537	0.00606167	0.00349971	0.829714	0.0353952	0.0204354	1.10938	0.0382673	0.0220936	1.02918	0.0124516	0.00718893	1.67313	0.114053	0.0658485	1.06149	0.330597	1.25444
60S + eIF-5A + HIS + RP + TUB + UBQ	0.223553	0.0462086	0.00675677	0.0405825	0.0324469	0.0246324	0.0637683	1	0.0462086	0.0266785	0.80405	0.00543278	0.00313662	1.04086	0.0422409	0.0243878	1.27221	0.0412793	0.0238326	1.20174	0.0296017	0.0170906	1.5443	0.0984771	0.0568558	1.14386	0.255713	1.25506
60S + EF1α + eIF-5A + GAPDH	0.333744	0.332456	0.0744374	0.110363	0.069667	0.040633	0.112798	1	0.332456	0.191943	0.643497	0.0479002	0.0276552	0.870655	0.0960876	0.0554762	0.96859	0.0674788	0.0389589	0.897307	0.0364602	0.0210503	1.63609	0.184547	0.106548	1.00269	0.334642	1.25604
60S + EF1α + GAPDH + GIIα + HIS + RP + UBQ	0.32179	0.235787	0.0612114	0.00644346	0.0719393	0.0491353	0.12446	1	0.235787	0.136131	0.713179	0.0436547	0.025204	0.807671	0.0052042	0.00300465	1.07248	0.0771534	0.0445445	0.950325	0.0466945	0.0269591	1.65797	0.20635	0.119136	1.0336	0.332604	1.25927
60S + EF1α + TUB	0.317305	0.0409794	0.0360325	0.0141526	0.0538923	0.0328624	0.0423806	1	0.0409794	0.0236595	0.644807	0.023234	0.0134141	0.923259	0.0130665	0.00754393	1.12242	0.0604898	0.0349238	1.03499	0.0340123	0.019637	1.67084	0.0708113	0.0408829	1.06605	0.338265	1.26019
eIF-5A + GAPDH + GIIα + HIS + TUB	0.345529	0.309584	0.0925972	0.0248548	0.0682732	0.0369483	0.192012	1	0.309584	0.178738	0.595405	0.0551328	0.031831	0.877572	0.0218119	0.0125931	1.05221	0.0718379	0.0414756	1.00107	0.0369879	0.021355	1.68182	0.32293	0.186444	1.03468	0.357512	1.26212
60S + EF1α + GAPDH + GIIα + RP + TUB	0.326041	0.275888	0.0799096	0.00490993	0.0728912	0.0288539	0.137977	1	0.275888	0.159284	0.639849	0.0511301	0.02952	0.828104	0.00406593	0.00234747	1.02481	0.0746993	0.0431277	0.890947	0.0257073	0.0148421	1.59699	0.220348	0.127218	0.996782	0.324992	1.2629
EF1α + HIS + RP + TUB	0.320792	0.053398	0.0111168	0.0421565	0.0415856	0.0182602	0.0406628	1	0.053398	0.0308294	0.670764	0.00745678	0.00430517	0.760933	0.0320783	0.0185204	1.0589	0.0440351	0.0254237	0.954763	0.0174342	0.0100656	1.59167	0.0647217	0.0373671	1.00617	0.322772	1.26411
Actin + GAPDH + HIS + RP + TUB + UBQ	0.346508	0.218369	0.0494521	0.0347353	0.0358219	0.00628113	0.0722491	1	0.218369	0.126075	0.607367	0.0300356	0.017341	0.80167	0.0278462	0.016077	0.996129	0.0356832	0.0206017	0.968769	0.00608497	0.00351316	1.63914	0.118426	0.0683735	1.00218	0.347263	1.26521
EF1α + GAPDH + HIS + RP + TUB + UBQ	0.305668	0.226753	0.0560734	0.0172943	0.0500205	0.0140604	0.0624668	1	0.226753	0.130916	0.618281	0.0346691	0.0200162	0.764642	0.0132239	0.00763485	0.945447	0.0472917	0.0273039	0.868287	0.0122085	0.00704857	1.46208	0.0913314	0.0527302	0.943123	0.288283	1.26542
60S + Actin + eIF-5A + GAPDH + HIS + RP + TUB + UBQ	0.306932	0.167211	0.0282603	0.0181836	0.0384056	0.0142181	0.0550977	1	0.167211	0.0965394	0.683829	0.0193252	0.0111574	0.923031	0.016784	0.00969024	1.11226	0.0427172	0.0246628	1.07991	0.0153544	0.00886486	1.68021	0.092576	0.0534488	1.07988	0.331448	1.26553
GAPDH + TUB + UBQ	0.28174	0.379372	0.108581	0.0189629	0.0627076	0.0522977	0.128854	1	0.379372	0.219031	0.491044	0.0533182	0.0307833	0.844404	0.0160124	0.00924476	0.826273	0.0518136	0.0299146	0.803577	0.0420252	0.0242633	1.23095	0.158612	0.0915746	0.866041	0.243998	1.26565
60S + Actin + eIF-5A + GAPDH + HIS + RP	0.324144	0.212192	0.0333067	0.0399718	0.0410228	0.0378426	0.0846522	1	0.212192	0.122509	0.683846	0.0227766	0.0131501	0.862117	0.0344604	0.0198957	1.08388	0.044464	0.0256713	1.03384	0.0391232	0.0225878	1.6962	0.143587	0.0829002	1.05998	0.343586	1.26796
60S + EF1α + eIF-5A + HIS + RP + TUB	0.277786	0.0316286	0.00994605	0.0424888	0.0410815	0.0260089	0.0320439	1	0.0316286	0.0182608	0.757382	0.00753296	0.00434916	0.931078	0.0395604	0.0228402	1.19702	0.0491754	0.0283914	1.10454	0.028728	0.0165861	1.65521	0.0530393	0.0306223	1.10754	0.307658	1.26831
eIF-5A + HIS + RP	0.242393	0.0315186	0.016091	0.0919294	0.0367018	0.0864681	0.0502292	1	0.0315186	0.0181973	0.889823	0.0143181	0.00826659	0.940339	0.0864448	0.0499089	1.27667	0.0468561	0.0270524	1.18129	0.102144	0.0589726	1.64063	0.0824078	0.0475781	1.15479	0.279914	1.26843
60S + Actin + eIF-5A + GAPDH + RP + TUB + UBQ	0.315075	0.185359	0.0337601	0.0240368	0.0414388	0.0109334	0.0567	1	0.185359	0.107017	0.694958	0.0234618	0.0135457	0.975284	0.0234427	0.0135346	1.11449	0.0461833	0.0266639	1.08313	0.0118424	0.0068372	1.74213	0.0987787	0.0570299	1.10167	0.347108	1.26952
EF1α + RP + TUB + UBQ	0.327225	0.0523754	0.0122524	0.0401239	0.0332367	0.0126186	0.0810595	1	0.0523754	0.0302389	0.761537	0.00933067	0.00538707	0.891153	0.0357565	0.020644	1.11468	0.0370482	0.0213898	1.02434	0.0129258	0.0074627	1.785	0.144691	0.0835375	1.09612	0.358678	1.27133
eIF-5A + GAPDH + HIS	0.295246	0.388742	0.0960992	0.101984	0.0717602	0.0709387	0.181498	1	0.388742	0.22444	0.557978	0.0536213	0.0309583	0.781588	0.0797096	0.0460204	0.889764	0.0638496	0.0368636	0.864857	0.0613518	0.0354215	1.36863	0.248405	0.143417	0.91047	0.268812	1.27445
60S + Actin + eIF-5A + GAPDH + RP	0.339666	0.250064	0.0419289	0.0581137	0.0432614	0.0257851	0.0959746	1	0.250064	0.144374	0.698309	0.0292793	0.0169044	0.917356	0.053311	0.0307791	1.0794	0.0466966	0.0269603	1.02707	0.0264832	0.0152901	1.78522	0.171335	0.0989205	1.08456	0.368388	1.27603
60S + EF1α + GAPDH + GIIα + HIS + TUB + UBQ	0.338329	0.233298	0.0655972	0.0130373	0.0700515	0.031503	0.117267	1	0.233298	0.134695	0.633875	0.0415804	0.0240065	0.838303	0.0109292	0.00630997	1.05688	0.0740358	0.0427446	0.976849	0.0307737	0.0177672	1.66878	0.195693	0.112983	1.02911	0.348179	1.27663
eIF-5A + GAPDH + GIIα + RP	0.34202	0.395696	0.112721	0.0743396	0.0678725	0.0646494	0.246676	1	0.395696	0.228455	0.72116	0.08129	0.0469328	0.887157	0.0659509	0.0380768	1.05801	0.0718095	0.0414592	0.932378	0.0602776	0.0348013	1.76195	0.434632	0.250935	1.06011	0.362578	1.27926
eIF-5A + HIS + RP + TUB + UBQ	0.25054	0.0597728	0.0115301	0.0512636	0.0385705	0.0238223	0.0782077	1	0.0597728	0.0345098	0.797457	0.00919478	0.00530861	1.00842	0.0516951	0.0298462	1.24109	0.0478695	0.0276375	1.19481	0.028463	0.0164331	1.635	0.12787	0.0738258	1.14613	0.287151	1.28186
60S + EF1α + eIF-5A + GAPDH + GIIα + HIS + RP	0.331647	0.246853	0.0619347	0.0471919	0.06675	0.0562436	0.132919	1	0.246853	0.142521	0.722321	0.0447367	0.0258287	0.842898	0.039778	0.0229658	1.10062	0.0734663	0.0424158	0.982079	0.0552357	0.0318903	1.73007	0.22996	0.132767	1.063	0.35254	1.28339
60S + eIF-5A + HIS + RP + UBQ	0.217362	0.0318058	0.0116754	0.0604021	0.0283355	0.0570699	0.0631087	1	0.0318058	0.0183631	0.901129	0.010521	0.0060743	1.03478	0.0625029	0.0360861	1.31986	0.0373988	0.0215922	1.23099	0.0702527	0.0405604	1.59966	0.100952	0.0582849	1.18107	0.25672	1.28416
EF1α + eIF-5A + GAPDH + RP + TUB	0.328846	0.267375	0.0709051	0.0606331	0.0639444	0.0101562	0.0733594	1	0.267375	0.154369	0.631119	0.0447495	0.0258362	0.844375	0.0511971	0.0295586	0.952271	0.0608924	0.0351562	0.873694	0.00887337	0.00512305	1.58677	0.116405	0.0672063	0.981372	0.322721	1.28531
60S + Actin + GAPDH + HIS + TUB	0.346657	0.246651	0.0416015	0.0351073	0.0484176	0.0190875	0.0914338	1	0.246651	0.142404	0.524081	0.0218026	0.0125877	0.800533	0.0281045	0.0162262	0.976255	0.0472679	0.0272902	0.962182	0.0183656	0.0106034	1.54901	0.141632	0.0817711	0.968677	0.335799	1.28596
GAPDH + GIIα + TUB + UBQ	0.35324	0.36727	0.116872	0.0311039	0.0705823	0.0525812	0.21754	1	0.36727	0.212043	0.574855	0.0671842	0.0387888	0.880015	0.0273719	0.0158032	0.987142	0.0696748	0.0402268	0.926053	0.048693	0.0281129	1.65407	0.359827	0.207746	1.00369	0.354543	1.286
60S + EF1α + GAPDH + GIIα + RP + UBQ	0.334604	0.2764	0.0737813	0.0161035	0.0730049	0.045134	0.139902	1	0.2764	0.15958	0.730184	0.0538739	0.0311041	0.840155	0.0135294	0.00781121	1.06551	0.0777871	0.0449104	0.930942	0.0420172	0.0242586	1.72216	0.240935	0.139104	1.04816	0.350718	1.28639
EF1α + eIF-5A + GAPDH + TUB + UBQ	0.363582	0.265223	0.0674176	0.0555684	0.0645154	0.00792	0.0691568	1	0.265223	0.153126	0.626913	0.042265	0.0244017	0.904705	0.050273	0.0290251	0.977606	0.0630707	0.0364139	0.957226	0.00758123	0.00437703	1.7535	0.121266	0.0700132	1.03666	0.37691	1.28705
60S + GIIα + HIS + RP + TUB	0.261262	0.0736031	0.0344092	0.0409292	0.0626856	0.0332381	0.086337	1	0.0736031	0.0424948	0.740904	0.0254939	0.0147189	0.927043	0.0379432	0.0219065	1.27151	0.0797053	0.0460179	1.119	0.0371934	0.0214736	1.56641	0.135239	0.0780804	1.10414	0.288471	1.28897
60S + eIF-5A + GAPDH + GIIα + HIS + UBQ	0.301012	0.2605	0.0691237	0.0425096	0.0634602	0.060783	0.158815	1	0.2605	0.1504	0.721938	0.049903	0.0288115	0.944992	0.0401712	0.0231929	1.15769	0.0734672	0.0424163	1.08858	0.0661674	0.0382018	1.70963	0.271515	0.156759	1.10381	0.332259	1.28897
60S + EF1α + eIF-5A + RP + TUB	0.282314	0.0351703	0.013894	0.0557795	0.0436694	0.0109187	0.0366542	1	0.0351703	0.0203056	0.791594	0.0109984	0.00634994	1.0089	0.0562761	0.032491	1.21958	0.0532583	0.0307487	1.11535	0.0121782	0.00703106	1.73843	0.0637206	0.0367891	1.14564	0.323431	1.29066
60S + EF1α + eIF-5A + GAPDH + GIIα + HIS + RP + UBQ	0.324419	0.213309	0.0534596	0.0406306	0.05889	0.0517791	0.11027	1	0.213309	0.123154	0.754795	0.0403511	0.0232967	0.880585	0.0357787	0.0206568	1.1305	0.0665753	0.0384373	1.02831	0.0532451	0.0307411	1.7681	0.194968	0.112565	1.09372	0.354823	1.29153
GAPDH + GIIα + RP + TUB	0.314748	0.371958	0.120297	0.0245085	0.0723919	0.0400822	0.227237	1	0.371958	0.21475	0.579451	0.069706	0.0402448	0.806596	0.0197685	0.0114133	0.954907	0.0691275	0.0399108	0.825438	0.0330854	0.0191018	1.46051	0.331882	0.191612	0.937818	0.295176	1.29412
60S + Actin + EF1α + GAPDH + HIS + RP + TUB + UBQ	0.349778	0.174645	0.0280438	0.0152405	0.0418925	0.00635984	0.0445883	1	0.174645	0.100831	0.645126	0.0180918	0.0104453	0.816466	0.0124433	0.00718416	1.03615	0.0434068	0.0250609	0.982881	0.00625097	0.003609	1.70294	0.075931	0.0438388	1.03059	0.360478	1.29461
60S + GAPDH + GIIα	0.320044	0.507605	0.144184	0.0422653	0.116465	0.0792379	0.334022	1	0.507605	0.293066	0.570636	0.0822764	0.0475023	0.814046	0.0344059	0.0198643	0.966614	0.112577	0.0649961	0.828581	0.065655	0.0379059	1.47468	0.492576	0.284389	0.942427	0.301618	1.29481
60S + eIF-5A + GAPDH + GIIα + TUB + UBQ	0.299317	0.258773	0.0766735	0.0307513	0.0589792	0.040235	0.142681	1	0.258773	0.149402	0.688646	0.0528009	0.0304846	1.03491	0.0318247	0.018374	1.1524	0.0679676	0.0392411	1.09175	0.0439264	0.0253609	1.70757	0.243636	0.140664	1.11254	0.333003	1.29797
60S + EF1α + GAPDH + HIS + TUB	0.301952	0.260514	0.0629708	0.00611188	0.0681402	0.0160375	0.0796888	1	0.260514	0.150408	0.535244	0.0337048	0.0194595	0.755785	0.00461927	0.00266694	0.916535	0.0624529	0.0360572	0.842993	0.0135195	0.0078055	1.3493	0.107524	0.0620792	0.899977	0.27175	1.29874
60S + EF1α + eIF-5A + GAPDH + GIIα + RP + UBQ	0.336329	0.245597	0.0631563	0.0526949	0.0590403	0.046817	0.121163	1	0.245597	0.141796	0.776831	0.0490618	0.0283258	0.922886	0.0486313	0.0280773	1.13336	0.0669138	0.0386327	1.02225	0.0478585	0.0276311	1.8442	0.223449	0.129008	1.11659	0.37554	1.30009
eIF-5A + GAPDH + GIIα + TUB	0.371721	0.38857	0.118271	0.0398781	0.0755111	0.0371824	0.234056	1	0.38857	0.224341	0.587234	0.0694525	0.0400984	0.946283	0.0377359	0.0217868	1.03248	0.077964	0.0450125	0.97899	0.0364012	0.0210163	1.78182	0.417044	0.240781	1.05447	0.391968	1.30179
Actin + eIF-5A + GAPDH + HIS + RP + TUB	0.357877	0.215796	0.0506831	0.0201798	0.0474229	0.0109788	0.0768382	1	0.215796	0.12459	0.617794	0.0313117	0.0180778	0.843497	0.0170216	0.00982742	1.02948	0.0488211	0.0281869	1.00855	0.0110727	0.0063928	1.72535	0.132573	0.0765409	1.03745	0.371278	1.30209
60S + Actin + GAPDH + HIS + UBQ	0.354836	0.245104	0.034203	0.0166091	0.0451982	0.0250601	0.0932004	1	0.245104	0.141511	0.614413	0.0210148	0.0121329	0.814474	0.0135277	0.00781023	1.02322	0.0462476	0.0267011	1.01418	0.0254153	0.0146736	1.69617	0.158084	0.0912698	1.02708	0.364443	1.30468
60S + EF1α + GAPDH + GIIα + TUB + UBQ	0.353679	0.272675	0.0789433	0.00798065	0.0714042	0.0352624	0.131526	1	0.272675	0.157429	0.636495	0.050247	0.0290101	0.877486	0.00700291	0.00404313	1.04764	0.0748059	0.0431892	0.961756	0.0339139	0.0195802	1.73542	0.228252	0.131782	1.04313	0.368934	1.30733
60S + EF1α + GAPDH + UBQ	0.317813	0.317045	0.0733281	0.0402497	0.0678034	0.0332762	0.0931145	1	0.317045	0.183046	0.629023	0.0461251	0.0266303	0.805896	0.0324371	0.0187276	0.924799	0.0627046	0.0362025	0.846976	0.0281841	0.0162721	1.51767	0.141317	0.0815894	0.954061	0.303213	1.31097
60S + EF1α + eIF-5A + HIS + RP + TUB + UBQ	0.278463	0.033806	0.00806952	0.0396454	0.0363931	0.0234575	0.0530203	1	0.033806	0.0195179	0.788965	0.00636657	0.00367574	0.962383	0.0381541	0.0220283	1.21623	0.0442624	0.0255549	1.14158	0.0267787	0.0154607	1.70577	0.0904405	0.0522158	1.13582	0.316285	1.31224
GAPDH + RP + TUB	0.254671	0.380927	0.114615	0.0102	0.0624593	0.0310263	0.138749	1	0.380927	0.219928	0.496813	0.0569421	0.0328756	0.752611	0.00767661	0.00443209	0.791184	0.0494168	0.0285308	0.689945	0.0214064	0.012359	1.04293	0.144705	0.0835456	0.795581	0.202611	1.31238
60S + EF1α + GAPDH + GIIα + HIS + RP	0.331583	0.277845	0.0723537	0.0115054	0.0838781	0.0531819	0.154751	1	0.277845	0.160414	0.670737	0.0485303	0.028019	0.755935	0.0086973	0.00502139	1.02984	0.0863806	0.0498719	0.888284	0.0472406	0.0272744	1.59886	0.247426	0.142851	0.990609	0.328469	1.31374
60S + Actin + eIF-5A + GAPDH + HIS + RP + UBQ	0.317577	0.185195	0.0279511	0.0333463	0.0363187	0.0346643	0.0683686	1	0.185195	0.106922	0.723964	0.0202356	0.011683	0.902326	0.0300892	0.017372	1.11882	0.040634	0.02346	1.0804	0.0374513	0.0216225	1.74288	0.119158	0.068796	1.09473	0.347661	1.3158
60S + EF1α + GAPDH + RP	0.283378	0.320463	0.0746413	0.0468543	0.0699236	0.0351643	0.10524	1	0.320463	0.185019	0.634118	0.0473314	0.0273268	0.739132	0.0346315	0.0199945	0.894899	0.0625745	0.0361274	0.755515	0.0265672	0.0153386	1.34001	0.141023	0.0814197	0.893947	0.253325	1.31635
60S + EF1α + eIF-5A + GAPDH + GIIα + RP	0.346804	0.291531	0.0746053	0.0632274	0.0680679	0.0505616	0.150639	1	0.291531	0.168316	0.740683	0.0552589	0.0319038	0.882875	0.0558219	0.0322288	1.0976	0.0747111	0.0431345	0.966653	0.0488755	0.0282183	1.80911	0.272522	0.15734	1.08282	0.375526	1.31649
60S + EF1α + HIS + TUB + UBQ	0.297943	0.0432099	0.0195862	0.0277216	0.0446383	0.00825522	0.0535423	1	0.0432099	0.0249473	0.696503	0.0136419	0.00787614	0.89574	0.0248314	0.0143364	1.15578	0.0515922	0.0297868	1.10106	0.00908953	0.00524784	1.65237	0.0884718	0.0510792	1.08358	0.322844	1.31698
60S + EF1α + eIF-5A + GAPDH + GIIα + HIS + TUB	0.348411	0.243506	0.0662727	0.0276748	0.0674326	0.0319081	0.125902	1	0.243506	0.140588	0.642095	0.0425534	0.0245682	0.874541	0.0242027	0.0139734	1.08489	0.0731572	0.0422373	1.0094	0.0322081	0.0185954	1.74158	0.219268	0.126594	1.05875	0.368881	1.31924
60S + Actin + GAPDH + RP	0.339469	0.298611	0.0516703	0.023851	0.0439446	0.0171263	0.119913	1	0.298611	0.172403	0.618436	0.0319548	0.0184491	0.794488	0.0189493	0.0109404	0.969667	0.0426117	0.0246019	0.892208	0.0152802	0.00882201	1.5949	0.191249	0.110418	0.978283	0.332097	1.3201
EF1α + RP + TUB	0.344043	0.0494519	0.0178121	0.0379558	0.0413841	0.0256496	0.0525302	1	0.0494519	0.0285511	0.693699	0.0123562	0.00713388	0.812985	0.0308575	0.0178156	1.04898	0.0434111	0.0250634	0.925209	0.0237313	0.0137013	1.70588	0.0896102	0.0517365	1.03113	0.354751	1.32297
EF1α + eIF-5A + GAPDH + GIIα + HIS + RP + TUB + UBQ	0.349756	0.210797	0.0597654	0.0277706	0.0541116	0.0309884	0.1056	1	0.210797	0.121704	0.699864	0.0418276	0.0241492	0.866923	0.024075	0.0138997	1.08814	0.058881	0.0339949	1.00987	0.0312942	0.0180677	1.79215	0.189251	0.109264	1.07616	0.376393	1.32337
eIF-5A + GAPDH + GIIα + HIS + TUB + UBQ	0.333634	0.25695	0.0765344	0.024051	0.058216	0.0359931	0.151564	1	0.25695	0.14835	0.652745	0.0499575	0.028843	0.925418	0.0222572	0.0128502	1.10017	0.0640475	0.0369779	1.06251	0.0382432	0.0220797	1.74016	0.263747	0.152274	1.08017	0.360381	1.32469
60S + Actin + EF1α + GAPDH + RP + TUB + UBQ	0.364961	0.194499	0.0336755	0.00975069	0.0409427	0.012753	0.0449789	1	0.194499	0.112294	0.650072	0.0218915	0.0126391	0.847437	0.0082631	0.0047707	1.02746	0.0420668	0.0242873	0.972535	0.0124027	0.00716071	1.76875	0.0795566	0.045932	1.04438	0.381156	1.32617
Actin + eIF-5A + GAPDH + RP + TUB	0.381266	0.251325	0.0622586	0.02847	0.0572129	0.00819054	0.0856325	1	0.251325	0.145103	0.618367	0.0384987	0.0222272	0.893476	0.0254373	0.0146862	1.01516	0.05808	0.0335325	0.997518	0.00817021	0.00471707	1.82223	0.156042	0.090091	1.05779	0.403299	1.32803
60S + Actin + GAPDH + UBQ	0.382464	0.296159	0.0456139	0.0229651	0.0422291	0.0258419	0.108547	1	0.296159	0.170987	0.613283	0.0279742	0.0161509	0.866241	0.0198934	0.0114854	1.00193	0.0423105	0.024428	1.0002	0.025847	0.0149228	1.80593	0.196028	0.113177	1.04793	0.400796	1.32853
EF1α + HIS + RP + UBQ	0.335954	0.047848	0.00695336	0.0317494	0.0389581	0.0505906	0.0666105	1	0.047848	0.0276251	0.818211	0.00568932	0.00328473	0.77743	0.024683	0.0142507	1.1227	0.0437382	0.0252523	1.02002	0.0516035	0.0297933	1.7837	0.118813	0.0685968	1.08701	0.365186	1.33078
60S + Actin + eIF-5A + GAPDH + RP + UBQ	0.329592	0.210927	0.0342202	0.0462938	0.0376306	0.0250649	0.0731117	1	0.210927	0.121778	0.744362	0.0254722	0.0147064	0.958226	0.0443599	0.0256112	1.12186	0.0422161	0.0243735	1.08341	0.0271555	0.0156782	1.82826	0.133667	0.0771728	1.12269	0.370028	1.33093
EF1α + GAPDH + GIIα + HIS + RP + TUB + UBQ	0.350779	0.233443	0.0681086	0.0203348	0.0614949	0.0268739	0.118576	1	0.233443	0.134778	0.654116	0.0445509	0.0257215	0.793625	0.0161382	0.0093174	1.0263	0.063112	0.0364378	0.930841	0.0250153	0.0144426	1.68343	0.199614	0.115247	1.01472	0.355941	1.33114
EF1α + GAPDH + RP + TUB + UBQ	0.316909	0.262755	0.0696132	0.0125731	0.05167	0.0119768	0.0663557	1	0.262755	0.151701	0.618897	0.0430834	0.0248742	0.793911	0.00998191	0.00576306	0.916098	0.0473348	0.0273288	0.833279	0.00997998	0.00576194	1.49334	0.0990914	0.0572104	0.942587	0.298714	1.33115
60S + EF1α + GAPDH + GIIα + HIS + TUB	0.350203	0.274102	0.0774935	0.0144384	0.0813213	0.0311494	0.146615	1	0.274102	0.158253	0.584674	0.0453085	0.0261589	0.789598	0.0114006	0.00658211	1.01252	0.0823391	0.0475385	0.917366	0.0285754	0.016498	1.61111	0.236213	0.136378	0.985878	0.345257	1.33199
60S + eIF-5A + GAPDH + GIIα + UBQ	0.311924	0.314835	0.0857718	0.060765	0.064773	0.0594803	0.184617	1	0.314835	0.18177	0.743657	0.0637848	0.0368262	1.02159	0.0620767	0.03584	1.16505	0.0754636	0.0435689	1.08995	0.0648303	0.0374298	1.79931	0.332182	0.191785	1.13659	0.35453	1.33223
60S + EF1α + eIF-5A + HIS + RP	0.28679	0.0376005	0.0134077	0.0683317	0.0415724	0.0602981	0.0231197	1	0.0376005	0.0217087	0.838254	0.011239	0.00648887	0.90495	0.0618368	0.0357015	1.22618	0.0509753	0.0294306	1.11197	0.0670495	0.038711	1.7376	0.0401729	0.0231938	1.13649	0.325935	1.33255
EF1α + eIF-5A + GAPDH + HIS + RP	0.334125	0.26839	0.0620533	0.0745723	0.0574247	0.0597047	0.0928222	1	0.26839	0.154955	0.668059	0.0414553	0.0239342	0.757465	0.0564859	0.0326122	0.957257	0.0549702	0.031737	0.871047	0.0520056	0.0300255	1.58811	0.147412	0.0851084	0.973657	0.325323	1.33428
60S + GIIα + HIS + RP + TUB + UBQ	0.262999	0.0571395	0.0275177	0.0396474	0.0522655	0.0331195	0.0784959	1	0.0571395	0.0329895	0.780264	0.0214711	0.0123963	0.96473	0.0382491	0.0220831	1.28286	0.0670493	0.0387109	1.16104	0.0384531	0.0222009	1.63706	0.128502	0.0741908	1.13766	0.299203	1.33596
60S + EF1α + eIF-5A + GAPDH + GIIα + TUB	0.36616	0.286902	0.0797123	0.0400024	0.0699697	0.0283063	0.142501	1	0.286902	0.165643	0.645776	0.0514763	0.0297199	0.921632	0.0368675	0.0212855	1.07958	0.0755381	0.0436119	0.998534	0.0282648	0.0163187	1.82336	0.259832	0.150014	1.07815	0.394774	1.337
eIF-5A + GAPDH + GIIα + TUB + UBQ	0.352094	0.307901	0.0941483	0.03259	0.0622792	0.0364644	0.175289	1	0.307901	0.177767	0.659312	0.062073	0.0358379	0.996301	0.0324695	0.0187463	1.09656	0.0682928	0.0394289	1.05939	0.03863	0.022303	1.83838	0.322248	0.18605	1.10832	0.390234	1.33872
60S + GIIα + RP + TUB	0.260211	0.101483	0.0470049	0.0370158	0.061749	0.0364235	0.0979844	1	0.101483	0.0585915	0.777985	0.0365691	0.0211132	1.02201	0.0378306	0.0218415	1.31947	0.0814758	0.0470401	1.13542	0.0413562	0.023877	1.6409	0.160782	0.0928278	1.1493	0.299061	1.33982
Actin + GAPDH + RP + TUB + UBQ	0.366652	0.250747	0.0607808	0.030693	0.0383618	0.0249382	0.0782852	1	0.250747	0.144769	0.606056	0.0368366	0.0212676	0.840621	0.0258012	0.0148963	0.975935	0.0374386	0.0216152	0.95101	0.0237165	0.0136927	1.71388	0.134171	0.0774637	1.01458	0.371999	1.34025
EF1α + eIF-5A + GAPDH + GIIα + RP + TUB + UBQ	0.365917	0.241231	0.0700758	0.0344454	0.0555438	0.0243819	0.115416	1	0.241231	0.139275	0.712742	0.049946	0.0288363	0.90656	0.0312268	0.0180288	1.08525	0.0602791	0.0348022	1.00166	0.0244223	0.0141002	1.87318	0.216196	0.124821	1.09657	0.401252	1.34079
60S + Actin + EF1α + eIF-5A + GAPDH + HIS + RP + TUB	0.358582	0.175528	0.0289353	0.0219484	0.0449191	0.0135188	0.0486194	1	0.175528	0.101341	0.65313	0.0188985	0.0109111	0.848094	0.0186143	0.010747	1.06146	0.0476798	0.027528	1.0126	0.0136891	0.00790341	1.76889	0.0860023	0.0496534	1.05736	0.379151	1.34172
EF1α + eIF-5A + GAPDH + HIS + UBQ	0.368222	0.26606	0.0583699	0.0692622	0.0570008	0.0494749	0.08698	1	0.26606	0.15361	0.663636	0.0387364	0.0223645	0.811564	0.0562107	0.0324533	0.982715	0.0560155	0.0323406	0.954023	0.0472002	0.027251	1.75479	0.152632	0.0881219	1.02779	0.378454	1.34285
60S + EF1α + TUB + UBQ	0.308469	0.0362459	0.0261576	0.0205532	0.0418243	0.0247566	0.0643344	1	0.0362459	0.0209266	0.721066	0.0188614	0.0108896	0.980539	0.0201532	0.0116354	1.17293	0.0490571	0.0283231	1.11456	0.0275929	0.0159308	1.75697	0.113033	0.0652598	1.12434	0.346826	1.34286
60S + eIF-5A + RP + TUB	0.20589	0.0245021	0.0128478	0.058506	0.0438424	0.0100597	0.0442668	1	0.0245021	0.0141463	0.81564	0.0104792	0.00605016	1.14899	0.0672231	0.0388113	1.30666	0.0572869	0.0330746	1.19851	0.0120566	0.00696087	1.50522	0.0666313	0.0384696	1.1625	0.239348	1.34374
eIF-5A + HIS + RP + UBQ	0.252874	0.0447905	0.0130077	0.0727298	0.0300521	0.0661588	0.0814515	1	0.0447905	0.0258598	0.917806	0.0119386	0.00689274	0.993312	0.0722433	0.0417097	1.2915	0.0388123	0.0224083	1.22988	0.0813675	0.0469776	1.73352	0.141198	0.0815207	1.19434	0.302017	1.34379
60S + Actin + eIF-5A + GAPDH + HIS + TUB	0.345558	0.211972	0.0350078	0.0171248	0.048155	0.00824363	0.0766207	1	0.211972	0.122382	0.595655	0.0208525	0.0120392	0.89962	0.0154059	0.00889458	1.06543	0.0513058	0.0296214	1.06731	0.0087985	0.00507982	1.70888	0.130936	0.0755959	1.05615	0.364961	1.34635
Actin + eIF-5A + GAPDH + HIS + RP + TUB + UBQ	0.3464	0.190268	0.0429841	0.0217521	0.0420803	0.0105211	0.0655829	1	0.190268	0.109851	0.663493	0.0285197	0.0164658	0.885622	0.0192641	0.0111221	1.0704	0.0450425	0.0260053	1.05762	0.0111273	0.00642433	1.76876	0.116	0.0669728	1.07431	0.372142	1.34766
60S + Actin + EF1α + GAPDH + HIS + RP + TUB	0.361066	0.195553	0.0327473	0.0149314	0.0470764	0.0028808	0.0545826	1	0.195553	0.112903	0.604508	0.019796	0.0114292	0.774203	0.0115599	0.00667413	0.997692	0.0469677	0.0271168	0.934022	0.00269073	0.00155349	1.6584	0.0905199	0.0522617	0.994805	0.359191	1.34798
60S + Actin + GAPDH + GIIα + HIS + RP + TUB	0.351922	0.221216	0.0512902	0.0315515	0.0561052	0.022543	0.131056	1	0.221216	0.127719	0.627471	0.0321831	0.0185809	0.831552	0.0262367	0.0151478	1.08535	0.0608935	0.0351569	1.0059	0.0226761	0.013092	1.7161	0.224906	0.12985	1.0444	0.367546	1.34833
60S + EF1α + HIS	0.326122	0.0447379	0.0360099	0.0115488	0.0746098	0.0490335	0.011805	1	0.0447379	0.0258294	0.709393	0.0255451	0.0147485	0.769556	0.00888743	0.00513116	1.13362	0.0845789	0.0488316	1.02823	0.0504176	0.0291086	1.66932	0.0197063	0.0113774	1.05169	0.342978	1.35221
60S + EF1α + eIF-5A + RP	0.296161	0.0572128	0.0173653	0.0957611	0.0408358	0.0496003	0.0253497	1	0.0572128	0.0330318	0.908161	0.0157705	0.00910507	0.99356	0.0951445	0.0549317	1.26196	0.0515331	0.0297526	1.12647	0.0558735	0.0322586	1.86905	0.0473799	0.0273548	1.1932	0.353379	1.35576
60S + EF1α + GAPDH + GIIα + RP	0.349126	0.336785	0.089564	0.0253396	0.0874434	0.0482246	0.180914	1	0.336785	0.194443	0.680252	0.0609261	0.0351757	0.780574	0.0197795	0.0114197	1.01146	0.0884455	0.051064	0.85315	0.0411428	0.0237538	1.65897	0.30013	0.17328	0.9974	0.348218	1.35645
GAPDH + GIIα + HIS + RP	0.323107	0.374881	0.109387	0.00710174	0.086775	0.0686138	0.252981	1	0.374881	0.216438	0.621703	0.0680064	0.0392635	0.703295	0.00499462	0.00288364	0.961822	0.0834621	0.0481869	0.82176	0.0563841	0.0325534	1.46516	0.370658	0.213999	0.928956	0.300153	1.35658
60S + EF1α + eIF-5A + GAPDH + GIIα + HIS + TUB + UBQ	0.339415	0.21093	0.0572396	0.024436	0.059727	0.0315878	0.103966	1	0.21093	0.121781	0.680822	0.03897	0.0224993	0.909412	0.0222224	0.0128301	1.11624	0.0666698	0.0384919	1.05326	0.03327	0.0192085	1.77831	0.184884	0.106743	1.08967	0.369851	1.35758
EF1α + eIF-5A + GAPDH + GIIα + HIS + RP + TUB	0.360726	0.242457	0.0689766	0.0289777	0.0608502	0.032254	0.125699	1	0.242457	0.139983	0.662731	0.045713	0.0263924	0.828043	0.0239948	0.0138534	1.05379	0.0641235	0.0370217	0.962134	0.0310327	0.0179167	1.75696	0.220849	0.127507	1.04394	0.376578	1.35785
GAPDH + HIS + UBQ	0.28308	0.379317	0.0940065	0.00572176	0.0614428	0.0526604	0.160256	1	0.379317	0.218999	0.539927	0.0507567	0.0293044	0.704121	0.00402881	0.00232604	0.83419	0.051255	0.0295921	0.798402	0.0420442	0.0242742	1.23464	0.197858	0.114234	0.85188	0.24115	1.358
GAPDH + GIIα + HIS + UBQ	0.360584	0.370025	0.105826	0.0133105	0.0841083	0.0651594	0.242655	1	0.370025	0.213634	0.616812	0.065275	0.0376865	0.767282	0.0102129	0.00589642	0.994275	0.0836267	0.0482819	0.921476	0.0600428	0.0346657	1.65903	0.40257	0.232424	0.993145	0.358112	1.35918
60S + EF1α + GAPDH + GIIα + HIS + UBQ	0.358677	0.27454	0.0714474	0.0078686	0.0820597	0.0501328	0.14793	1	0.27454	0.158506	0.66724	0.0476726	0.0275238	0.801	0.00630275	0.00363889	1.05277	0.0863902	0.0498774	0.958672	0.0480609	0.027748	1.73732	0.257001	0.14838	1.03617	0.37165	1.36318
60S + Actin + EF1α + eIF-5A + GAPDH + RP + TUB	0.375546	0.197756	0.0346783	0.0308164	0.047214	0.000976963	0.0512031	1	0.197756	0.114174	0.659152	0.0228583	0.0131973	0.885025	0.0272733	0.0157463	1.05604	0.0498598	0.0287865	1.00588	0.000982706	0.000567366	1.84695	0.0945694	0.0545997	1.07551	0.403902	1.36469
60S + Actin + eIF-5A + GAPDH + TUB	0.365257	0.248478	0.0443299	0.0304063	0.0546766	0.0190433	0.0865699	1	0.248478	0.143459	0.591784	0.0262337	0.0151461	0.965311	0.0293515	0.0169461	1.05766	0.0578291	0.0333877	1.06773	0.0203331	0.0117393	1.80142	0.155948	0.0900369	1.08065	0.394714	1.36971
60S + Actin + EF1α + GAPDH + HIS + RP + UBQ	0.369337	0.194561	0.0275344	0.00156406	0.0452062	0.0249513	0.0574432	1	0.194561	0.11233	0.677187	0.0186459	0.0107652	0.783866	0.00122601	0.000707838	1.03167	0.0466379	0.0269264	0.969856	0.0241992	0.0139714	1.76937	0.101638	0.058681	1.03866	0.383615	1.37013
60S + Actin + EF1α + eIF-5A + GAPDH + HIS + RP + TUB + UBQ	0.3496	0.158217	0.0251844	0.0206762	0.0408734	0.0132783	0.0424774	1	0.158217	0.0913468	0.685979	0.0172759	0.00997427	0.880025	0.0181955	0.0105052	1.09007	0.044555	0.0257239	1.04992	0.0139411	0.00804891	1.798	0.0763743	0.0440947	1.084	0.378966	1.37199
Actin + eIF-5A + GAPDH + RP + TUB + UBQ	0.364023	0.214633	0.0513257	0.0261108	0.0493347	0.00575367	0.0691999	1	0.214633	0.123918	0.672461	0.0345146	0.019927	0.937444	0.0244774	0.0141321	1.0657	0.0525759	0.0303547	1.05715	0.0060825	0.00351173	1.8601	0.128719	0.0743158	1.09881	0.399992	1.37304
EF1α + GAPDH + GIIα + RP + TUB + UBQ	0.369287	0.271678	0.0814568	0.0141079	0.0620018	0.0246234	0.13253	1	0.271678	0.156853	0.660355	0.0537904	0.0310559	0.823223	0.011614	0.00670532	1.01249	0.0627764	0.036244	0.909127	0.0223858	0.0129244	1.75336	0.232372	0.13416	1.02643	0.379046	1.37314
60S + EF1α + eIF-5A + HIS + RP + UBQ	0.286377	0.0299466	0.0112263	0.0578581	0.0356547	0.0514825	0.0495803	1	0.0299466	0.0172897	0.864606	0.00970635	0.00560396	0.945037	0.0546781	0.0315684	1.24441	0.044369	0.0256164	1.15441	0.0594317	0.0343129	1.7854	0.0885205	0.0511074	1.16564	0.333813	1.37457
60S + TUB + UBQ	0.219797	0.0654086	0.0292567	0.0379258	0.0313404	0.0487267	0.084498	1	0.0654086	0.0377637	0.726561	0.0212568	0.0122726	1.15429	0.0437774	0.0252749	1.26745	0.0397225	0.0229338	1.22561	0.0597199	0.0344793	1.45388	0.12285	0.0709274	1.13797	0.250122	1.37467
EF1α + GAPDH + HIS + RP + UBQ	0.322944	0.262829	0.0607327	0.0184696	0.0548116	0.0437618	0.08334	1	0.262829	0.151744	0.655221	0.0397933	0.0229747	0.711912	0.0131488	0.00759144	0.921354	0.0505009	0.0291567	0.830421	0.0363407	0.0209813	1.4945	0.124552	0.0719099	0.935568	0.302136	1.37559
60S + GIIα + HIS + RP	0.267387	0.106581	0.0367467	0.0189782	0.0834133	0.0672689	0.120754	1	0.106581	0.0615346	0.835261	0.0306931	0.0177207	0.891023	0.0169101	0.00976302	1.32946	0.110895	0.0640251	1.13044	0.0760434	0.0439037	1.64263	0.198354	0.11452	1.13814	0.304323	1.37625
60S + EF1α + eIF-5A + GAPDH + GIIα + TUB + UBQ	0.353349	0.242261	0.0675142	0.0332271	0.0609634	0.0290779	0.113967	1	0.242261	0.13987	0.690553	0.0466221	0.0269173	0.957464	0.0318137	0.0183676	1.11721	0.0681088	0.0393226	1.05096	0.0305596	0.0176436	1.85652	0.211582	0.122157	1.11212	0.392965	1.37667
60S + Actin + GAPDH + TUB	0.369721	0.297261	0.054898	0.037341	0.0495617	0.0457585	0.108517	1	0.297261	0.171624	0.502775	0.0276014	0.0159357	0.84766	0.0316525	0.0182746	0.944877	0.0468298	0.0270372	0.937092	0.0428799	0.0247567	1.61251	0.174985	0.101028	0.974152	0.360164	1.3801
60S + Actin + GAPDH + GIIα + RP + TUB	0.36941	0.257792	0.0618563	0.0301051	0.0552899	0.027695	0.148323	1	0.257792	0.148836	0.629178	0.0389186	0.0224697	0.869591	0.0261792	0.0151145	1.08111	0.0597745	0.0345108	0.995678	0.0275753	0.0159206	1.79414	0.266112	0.15364	1.06162	0.392172	1.38081
60S + Actin + GAPDH + GIIα + HIS + RP + TUB + UBQ	0.342296	0.193777	0.0442469	0.0291359	0.0494566	0.0239596	0.109158	1	0.193777	0.111877	0.666905	0.0295084	0.0170367	0.869692	0.0253393	0.0146296	1.11606	0.0551964	0.0318676	1.04947	0.0251449	0.0145174	1.75452	0.191521	0.110575	1.07611	0.368347	1.38345
EF1α + eIF-5A + GAPDH + GIIα + HIS + RP + UBQ	0.370412	0.242724	0.0636056	0.0429885	0.0578422	0.0541393	0.12875	1	0.242724	0.140137	0.742198	0.0472079	0.0272555	0.838596	0.03605	0.0208135	1.08945	0.0630165	0.0363826	0.999332	0.0541031	0.0312365	1.87462	0.241358	0.139348	1.0907	0.404008	1.38395
60S + Actin + EF1α + GAPDH + HIS + TUB + UBQ	0.385624	0.194768	0.0295599	0.0186708	0.0461767	0.00877232	0.0502865	1	0.194768	0.112449	0.601589	0.0177829	0.010267	0.813373	0.0151864	0.00876785	1.01642	0.0469348	0.0270978	0.996886	0.008745	0.00504893	1.78084	0.0895521	0.0517029	1.03485	0.399064	1.38541
EF1α + eIF-5A + HIS + RP + TUB	0.325119	0.0392739	0.00977642	0.0506161	0.0441502	0.0314727	0.0390643	1	0.0392739	0.0226748	0.742373	0.00725775	0.00419026	0.882278	0.0446575	0.025783	1.15373	0.0509372	0.0294086	1.08015	0.0339954	0.0196272	1.77674	0.0694071	0.0400722	1.10588	0.359542	1.38597
60S + EF1α + GAPDH + TUB	0.314188	0.317435	0.0823427	0.0180154	0.0717855	0.0292603	0.0943041	1	0.317435	0.183271	0.515814	0.0424735	0.0245221	0.788121	0.0141983	0.0081974	0.872209	0.0626119	0.036149	0.793157	0.023208	0.0133991	1.35537	0.127817	0.073795	0.887445	0.278825	1.38607
60S + Actin + eIF-5A + GAPDH + HIS + TUB + UBQ	0.336302	0.185878	0.0292983	0.0153185	0.0426225	0.0118759	0.0612076	1	0.185878	0.107317	0.643109	0.018842	0.0108784	0.935874	0.0143362	0.00827702	1.10237	0.0469859	0.0271273	1.11027	0.0131854	0.0076126	1.754	0.107358	0.0619832	1.09094	0.366885	1.38766
GAPDH + HIS + RP	0.259035	0.38129	0.100457	0.0147264	0.0639232	0.0619597	0.1723	1	0.38129	0.220138	0.546203	0.0548702	0.0316793	0.627617	0.00924251	0.00533617	0.798783	0.0510608	0.02948	0.686092	0.04251	0.0245432	1.04639	0.180292	0.104092	0.78418	0.20313	1.38769
EF1α + RP + UBQ	0.37039	0.0449966	0.00773731	0.0354879	0.0313857	0.0333319	0.0819104	1	0.0449966	0.0259788	0.903989	0.00699444	0.00403824	0.836719	0.0296934	0.0171435	1.1338	0.0355851	0.020545	1.00954	0.0336497	0.0194277	1.98557	0.162639	0.0938997	1.14494	0.424073	1.3882
Actin + GAPDH + HIS + RP + UBQ	0.372759	0.250145	0.0540568	0.0160298	0.0347312	0.025757	0.0955986	1	0.250145	0.144421	0.641772	0.0346921	0.0200295	0.753643	0.0120807	0.00697481	0.981434	0.0340863	0.0196798	0.947282	0.0243991	0.0140868	1.71561	0.16401	0.0946913	1.00662	0.375228	1.39148
60S + EF1α + eIF-5A + RP + TUB + UBQ	0.282931	0.030377	0.0108357	0.0486784	0.0379875	0.0107278	0.0588787	1	0.030377	0.0175382	0.824258	0.00893142	0.00515656	1.03472	0.0503683	0.0290802	1.23876	0.0470573	0.0271686	1.15741	0.0124164	0.00716861	1.78619	0.105168	0.060719	1.17355	0.332035	1.39281
Actin + eIF-5A + GAPDH + HIS + RP	0.38695	0.251744	0.0555269	0.0416911	0.0436548	0.0418157	0.105116	1	0.251744	0.145344	0.654708	0.0363539	0.0209889	0.80134	0.0334087	0.0192885	1.02037	0.0445439	0.0257174	0.994	0.0415648	0.0239974	1.8242	0.191753	0.110709	1.0491	0.40595	1.39452
60S + Actin + EF1α + eIF-5A + GAPDH + RP + TUB + UBQ	0.363318	0.17456	0.0297291	0.0268494	0.0424901	0.00416181	0.0422934	1	0.17456	0.100782	0.695999	0.0206914	0.0119462	0.917986	0.0246474	0.0142302	1.0892	0.04628	0.0267198	1.04892	0.00436543	0.00252038	1.8716	0.0791565	0.045701	1.10395	0.401085	1.39574
60S + EF1α + eIF-5A + GAPDH + GIIα + HIS	0.370804	0.289208	0.0722067	0.0524255	0.0758189	0.0567467	0.159342	1	0.289208	0.166974	0.676902	0.0488768	0.028219	0.841531	0.0441177	0.0254714	1.0845	0.0822255	0.0474729	0.995611	0.0564976	0.0326189	1.82545	0.290872	0.167935	1.07067	0.397007	1.39591
60S + EF1α + GAPDH + GIIα + TUB	0.37105	0.331273	0.0957902	0.0149262	0.0850194	0.0360298	0.171201	1	0.331273	0.19126	0.577109	0.0552814	0.0319167	0.822558	0.0122777	0.00708853	0.99139	0.0842874	0.0486633	0.887378	0.031972	0.0184591	1.67447	0.286671	0.16551	0.992152	0.368138	1.39604
eIF-5A + GAPDH + GIIα + HIS	0.378395	0.392101	0.107248	0.0578747	0.0775272	0.0736906	0.259927	1	0.392101	0.22638	0.629948	0.0675606	0.0390061	0.825568	0.0477795	0.0275855	1.03913	0.0805612	0.046512	0.97476	0.0718306	0.0414714	1.78738	0.464588	0.26823	1.0428	0.39459	1.39624
EF1α + eIF-5A + GAPDH + HIS + TUB	0.357639	0.266734	0.0658986	0.0476703	0.0659121	0.0183957	0.0831707	1	0.266734	0.153999	0.5662	0.0373118	0.021542	0.796846	0.0379859	0.0219311	0.937949	0.0618222	0.0356931	0.904652	0.0166417	0.0096081	1.60252	0.133282	0.0769506	0.968027	0.346204	1.39687
EF1α + HIS + RP	0.356885	0.0475375	0.00828117	0.0273073	0.0515081	0.0670978	0.0280309	1	0.0475375	0.0274458	0.763242	0.00632053	0.00364916	0.677618	0.0185039	0.0106832	1.05905	0.0545494	0.0314941	0.920068	0.0617346	0.0356425	1.70444	0.0477771	0.0275841	1.02074	0.364286	1.40256
HIS + UBQ	0.275673	0.0952977	0.0114413	0.0498757	0.0334152	0.0569844	0.106446	1	0.0952977	0.0550201	0.780492	0.00892986	0.00515566	0.85435	0.0426113	0.0246016	1.20525	0.0402736	0.023252	1.20741	0.0688036	0.0397238	1.62516	0.172991	0.0998761	1.11211	0.306579	1.40297
60S + Actin + EF1α + eIF-5A + GAPDH + HIS + RP	0.379674	0.198429	0.0285636	0.0411507	0.045102	0.0360989	0.0650729	1	0.198429	0.114563	0.686593	0.0196116	0.0113228	0.818798	0.0336941	0.0194533	1.0601	0.0478128	0.0276047	1.00331	0.0362185	0.0209108	1.84765	0.120232	0.0694161	1.06941	0.406028	1.40568
EF1α + eIF-5A + GAPDH + GIIα + RP + TUB	0.381585	0.284623	0.0824486	0.0388159	0.0634509	0.0235778	0.141768	1	0.284623	0.164327	0.670164	0.0552541	0.031901	0.864797	0.0335679	0.0193804	1.04375	0.0662269	0.0382361	0.944253	0.0222634	0.0128538	1.84234	0.261185	0.150795	1.06088	0.404818	1.40688
eIF-5A + GAPDH + GIIα + HIS + UBQ	0.356494	0.31012	0.0851882	0.0452699	0.0632286	0.0637592	0.194836	1	0.31012	0.179048	0.697636	0.0594303	0.0343121	0.8933	0.0404396	0.0233478	1.10237	0.0697012	0.040242	1.05574	0.0673131	0.0388633	1.84173	0.358835	0.207173	1.09846	0.391595	1.4089
60S + Actin + GAPDH + GIIα + RP + TUB + UBQ	0.355958	0.220031	0.052337	0.0263162	0.04795	0.0278643	0.119761	1	0.220031	0.127035	0.674797	0.0353168	0.0203902	0.910185	0.0239526	0.013829	1.11765	0.0535913	0.030941	1.04745	0.0291864	0.0168508	1.82937	0.219086	0.126489	1.09657	0.390335	1.40948
eIF-5A + RP + TUB	0.239308	0.0387011	0.0203155	0.0750551	0.0673327	0.00882292	0.0606507	1	0.0387011	0.0223441	0.80864	0.016428	0.00948468	1.1268	0.0845722	0.0488278	1.26609	0.0852489	0.0492185	1.1864	0.0104675	0.00604341	1.64135	0.0995493	0.0574748	1.17155	0.28036	1.412
60S + eIF-5A + HIS + TUB	0.243959	0.0309654	0.0194223	0.0440253	0.0442087	0.01854	0.0319754	1	0.0309654	0.0178779	0.712368	0.0138358	0.00798812	1.06874	0.0470518	0.0271654	1.28192	0.0566719	0.0327196	1.25172	0.023207	0.0133986	1.52242	0.0486801	0.0281054	1.13953	0.277998	1.41244
60S + eIF-5A + RP	0.18715	0.021515	0.0184273	0.111767	0.0351025	0.0571765	0.0345679	1	0.021515	0.0124217	0.990277	0.0182481	0.0105356	1.17696	0.131545	0.0759475	1.40038	0.049157	0.0283808	1.24505	0.0711874	0.0411001	1.58152	0.0546696	0.0315635	1.23236	0.230637	1.41363
60S + Actin + eIF-5A + GAPDH + TUB + UBQ	0.351452	0.210748	0.0361179	0.0235362	0.047236	0.0182774	0.0647309	1	0.210748	0.121676	0.648367	0.0234177	0.0135202	0.999815	0.0235318	0.0135861	1.10281	0.0520924	0.0300755	1.11888	0.0204502	0.0118069	1.84199	0.119234	0.0688395	1.11864	0.393149	1.41549
60S + GIIα + RP	0.26919	0.160664	0.0543104	0.00663098	0.0886207	0.0642945	0.149746	1	0.160664	0.0927595	0.926045	0.0502939	0.0290372	0.999672	0.0066288	0.00382714	1.4149	0.12539	0.0723937	1.15358	0.0741691	0.0428215	1.77343	0.265565	0.153324	1.21127	0.326063	1.4162
60S + EF1α + HIS + UBQ	0.314212	0.0340087	0.0269777	0.0135309	0.0557747	0.0399756	0.0473756	1	0.0340087	0.0196349	0.774693	0.0208995	0.0120663	0.855425	0.0115747	0.00668266	1.18162	0.0659044	0.0380499	1.10925	0.0443428	0.0256013	1.75563	0.0831739	0.0480205	1.11277	0.349645	1.41637
60S + GIIα + HIS + RP + UBQ	0.268395	0.0750718	0.0280185	0.0226955	0.06615	0.0588363	0.0978536	1	0.0750718	0.0433427	0.868271	0.0243276	0.0140456	0.942702	0.0213951	0.0123525	1.33241	0.0881386	0.0508868	1.17979	0.0694143	0.0400764	1.71559	0.167877	0.0969238	1.17313	0.314862	1.41681
EF1α + eIF-5A + HIS + RP + TUB + UBQ	0.318291	0.0417066	0.00778968	0.0472137	0.0384233	0.0255446	0.0628117	1	0.0417066	0.0240793	0.781184	0.00608518	0.00351328	0.92523	0.0436835	0.0252207	1.18255	0.0454374	0.0262333	1.12662	0.028779	0.0166155	1.8188	0.114242	0.0659574	1.13906	0.362553	1.42154
EF1α + GAPDH + GIIα + HIS + RP + UBQ	0.375329	0.273323	0.0739497	0.00698181	0.0709588	0.050216	0.148494	1	0.273323	0.157803	0.692268	0.0511931	0.0295563	0.751461	0.00524656	0.0030291	1.01736	0.0721905	0.0416792	0.906436	0.0455176	0.0262796	1.7553	0.260652	0.150488	1.02047	0.383012	1.42249
60S + EF1α + eIF-5A + GAPDH + GIIα + HIS + UBQ	0.356938	0.243932	0.0610381	0.0433474	0.065552	0.0519169	0.127738	1	0.243932	0.140834	0.71908	0.0438913	0.0253406	0.88569	0.0383924	0.0221658	1.12161	0.0735238	0.042449	1.04833	0.054426	0.0314229	1.85793	0.237327	0.137021	1.10544	0.394573	1.4231
60S + EF1α + GAPDH + GIIα + UBQ	0.383004	0.332267	0.0886242	0.02072	0.0853181	0.0482524	0.171946	1	0.332267	0.191835	0.676132	0.0599217	0.0345958	0.836881	0.0173402	0.0100113	1.03877	0.0886258	0.0511681	0.935214	0.0451263	0.0260537	1.83281	0.315145	0.181949	1.0533	0.403418	1.42336
GAPDH + GIIα + HIS + TUB	0.350894	0.369296	0.114943	0.03998	0.0840195	0.0410918	0.24036	1	0.369296	0.213213	0.506012	0.0581624	0.0335801	0.751178	0.0300321	0.017339	0.937738	0.0787884	0.0454885	0.862383	0.0354369	0.0204595	1.48094	0.355959	0.205513	0.923042	0.32389	1.42363
60S + Actin + EF1α + GAPDH + RP + UBQ	0.391718	0.22262	0.033961	0.0111979	0.0429863	0.0137924	0.0609149	1	0.22262	0.128529	0.688358	0.0233773	0.0134969	0.812699	0.00910049	0.00525417	1.02015	0.0438525	0.0253182	0.955013	0.0131719	0.00760482	1.86016	0.113312	0.0654205	1.05606	0.413679	1.42424
Actin + eIF-5A + GAPDH + HIS + RP + UBQ	0.368247	0.214444	0.0457796	0.0350959	0.0379978	0.0361575	0.0828095	1	0.214444	0.123809	0.705304	0.0322885	0.0186418	0.856147	0.0300472	0.0173478	1.07036	0.0406714	0.0234816	1.05406	0.038112	0.022004	1.86128	0.154132	0.0889882	1.09119	0.401828	1.42425
60S + Actin + EF1α + GAPDH + RP + TUB	0.380656	0.223361	0.0401072	0.0116193	0.0466011	0.0142952	0.0592988	1	0.223361	0.128958	0.602991	0.0241843	0.0139628	0.800971	0.00930669	0.00537322	0.981115	0.045721	0.026397	0.914213	0.0130689	0.00754533	1.72492	0.102286	0.0590546	1.00403	0.382192	1.42563
60S + EF1α + GIIα + HIS + RP + TUB	0.323981	0.0877153	0.0312498	0.0277057	0.0650284	0.0251559	0.0622506	1	0.0877153	0.0506425	0.733716	0.0229285	0.0132378	0.861176	0.0238595	0.0137753	1.20524	0.0783746	0.0452496	1.06506	0.0267926	0.0154687	1.75181	0.109051	0.0629608	1.10283	0.357297	1.42722
GIIα + HIS + RP + TUB	0.308437	0.0902879	0.0433589	0.0628745	0.0585789	0.0277246	0.112463	1	0.0902879	0.0521278	0.71853	0.0311547	0.0179872	0.865896	0.0544428	0.0314326	1.23184	0.0721597	0.0416614	1.09111	0.0302506	0.0174652	1.68922	0.189975	0.109682	1.09943	0.339105	1.42774
60S + Actin + EF1α + eIF-5A + GAPDH + HIS + RP + UBQ	0.366679	0.174819	0.0244114	0.0351893	0.0403675	0.0327663	0.0525536	1	0.174819	0.100932	0.721324	0.0176085	0.0101663	0.857583	0.0301777	0.0174231	1.0929	0.0441176	0.0254713	1.04659	0.0342929	0.019799	1.87204	0.0983822	0.056801	1.09841	0.402762	1.43262
EF1α + GAPDH + GIIα + HIS + RP + TUB	0.365439	0.273078	0.0801727	0.0179686	0.071136	0.0264394	0.145808	1	0.273078	0.157661	0.606596	0.0486324	0.0280779	0.740766	0.0133105	0.00768483	0.978457	0.0696035	0.0401856	0.867271	0.0229302	0.0132387	1.62745	0.237296	0.137003	0.970091	0.354509	1.43436
60S + Actin + GAPDH + GIIα + HIS + RP	0.375035	0.259468	0.0543808	0.0203911	0.0657394	0.0398346	0.165129	1	0.259468	0.149804	0.659654	0.0358725	0.020711	0.793692	0.0161842	0.00934397	1.08633	0.0714148	0.0412313	0.992364	0.0395304	0.0228229	1.79654	0.296661	0.171278	1.05476	0.395573	1.43716
EF1α + eIF-5A + RP + TUB	0.345724	0.0430883	0.0140998	0.066502	0.0541225	0.0197637	0.0454264	1	0.0430883	0.0248771	0.780637	0.0110069	0.00635481	0.962422	0.064003	0.0369521	1.17043	0.0633466	0.0365732	1.08734	0.0214899	0.0124072	1.92295	0.0873528	0.0504332	1.15396	0.398953	1.43766
60S + Actin + eIF-5A + GAPDH + HIS	0.369247	0.249301	0.035616	0.0454629	0.0470968	0.0337812	0.106406	1	0.249301	0.143934	0.626544	0.022315	0.0128835	0.865774	0.0393606	0.0227248	1.06323	0.0500744	0.0289105	1.06359	0.0359293	0.0207438	1.80331	0.191883	0.110784	1.07041	0.395245	1.4378
EF1α + GAPDH + HIS + TUB + UBQ	0.345932	0.26314	0.0646604	0.0153225	0.0576662	0.010954	0.0732726	1	0.26314	0.151924	0.555151	0.0358963	0.0207247	0.749466	0.0114837	0.00663013	0.902288	0.0520315	0.0300404	0.862594	0.00944883	0.00545528	1.50763	0.110468	0.0637789	0.929522	0.321551	1.43813
EF1α + GAPDH + HIS + RP + TUB	0.318181	0.264137	0.0681784	0.0114141	0.0586422	0.0125892	0.0780603	1	0.264137	0.1525	0.55897	0.0381096	0.0220026	0.699453	0.0079836	0.00460933	0.879109	0.0515528	0.029764	0.787457	0.00991347	0.00572355	1.36457	0.106519	0.0614988	0.881594	0.280507	1.43959
60S + EF1α	0.363758	0.0900128	0.0553162	0.0439595	0.0782711	0.0229376	0.0394029	1	0.0900128	0.0519689	0.765705	0.0423559	0.0244542	0.853536	0.037521	0.0216628	1.15328	0.0902688	0.0521167	1.01438	0.0232673	0.0134334	1.89268	0.0745772	0.0430572	1.11326	0.404959	1.4411
60S + Actin + EF1α + GAPDH + TUB + UBQ	0.410364	0.221896	0.0366019	0.0151921	0.0458697	0.0242718	0.0526346	1	0.221896	0.128112	0.599632	0.0219476	0.0126715	0.848492	0.0128904	0.00744226	1.00272	0.0459943	0.0265548	0.986567	0.0239457	0.0138251	1.87438	0.098657	0.0569597	1.05196	0.431688	1.4424
EF1α + eIF-5A + GAPDH + GIIα + RP + UBQ	0.394315	0.285283	0.0762356	0.0565925	0.0587173	0.047662	0.144622	1	0.285283	0.164708	0.764744	0.0583007	0.0336599	0.877775	0.0496755	0.0286801	1.08497	0.0637064	0.0367809	0.986776	0.0470317	0.0271538	1.98692	0.287352	0.165903	1.11686	0.440396	1.44259
Actin + GAPDH + HIS + RP + TUB	0.36257	0.252023	0.0599947	0.0372468	0.0412969	0.00555214	0.0903288	1	0.252023	0.145505	0.547406	0.0328415	0.018961	0.740744	0.0275904	0.0159293	0.936388	0.0386699	0.0223261	0.898554	0.0049889	0.00288034	1.56629	0.141481	0.0816839	0.94823	0.3438	1.44319
EF1α + GAPDH + GIIα + HIS + TUB + UBQ	0.39312	0.270242	0.0779042	0.0222615	0.0697001	0.0269262	0.14006	1	0.270242	0.156024	0.603336	0.0470024	0.0271368	0.784922	0.0174735	0.0100883	1.00019	0.0697136	0.0402492	0.936017	0.0252034	0.0145512	1.7685	0.247697	0.143008	1.01549	0.399211	1.44442
EF1α + eIF-5A + GAPDH + RP	0.358611	0.331065	0.0803296	0.105136	0.0642521	0.0488899	0.109155	1	0.331065	0.191141	0.679883	0.0546147	0.0315318	0.790591	0.0831195	0.0479891	0.920321	0.0591326	0.0341402	0.824883	0.0403284	0.0232836	1.66024	0.181222	0.104629	0.979319	0.351194	1.44456
Actin + GAPDH + HIS + TUB + UBQ	0.395614	0.25187	0.0536824	0.0424995	0.0409973	0.0176037	0.0855148	1	0.25187	0.145417	0.543563	0.0291798	0.0168469	0.793703	0.033732	0.0194752	0.960993	0.0393981	0.0227465	0.984282	0.017327	0.0100037	1.73024	0.147961	0.0854256	1.00213	0.396457	1.4477
60S + EF1α + GAPDH + HIS	0.319715	0.318959	0.0711283	0.0336832	0.0824466	0.0443977	0.118954	1	0.318959	0.184151	0.553767	0.0393885	0.022741	0.687711	0.0231643	0.0133739	0.878618	0.0724391	0.0418227	0.789311	0.0350436	0.0202325	1.35728	0.161454	0.0932153	0.877781	0.28064	1.44787
60S + EF1α + eIF-5A + HIS + TUB	0.311999	0.033786	0.0187491	0.0436574	0.0472019	0.018935	0.0254709	1	0.033786	0.0195063	0.710427	0.0133199	0.00769023	0.952237	0.0415722	0.0240017	1.20134	0.0567055	0.0327389	1.15495	0.021869	0.0126261	1.75454	0.0446898	0.0258017	1.12892	0.352221	1.44817
60S + EF1α + GAPDH + GIIα + HIS	0.377812	0.334013	0.0868769	0.0184372	0.0984755	0.0545727	0.191656	1	0.334013	0.192843	0.610576	0.0530449	0.0306255	0.737215	0.0135922	0.00784745	0.997231	0.0982028	0.0566974	0.883888	0.0482361	0.0278492	1.67739	0.321483	0.185608	0.984384	0.371912	1.44848
60S + eIF-5A + RP + TUB + UBQ	0.218069	0.0369003	0.00945265	0.0502225	0.037097	0.0145181	0.0717492	1	0.0369003	0.0213044	0.850808	0.00804239	0.00464327	1.1536	0.0579369	0.0334499	1.3127	0.0486971	0.0281153	1.2347	0.0179255	0.0103493	1.6003	0.11482	0.0662914	1.19202	0.259942	1.45049
eIF-5A + GAPDH + GIIα + UBQ	0.388052	0.389957	0.109177	0.0675236	0.0667209	0.0609087	0.236528	1	0.389957	0.225142	0.715671	0.0781351	0.0451113	0.967787	0.0653485	0.037729	1.0941	0.0729992	0.0421461	1.04579	0.0636979	0.036776	1.99575	0.47205	0.272538	1.13652	0.441027	1.45218
60S + Actin + GAPDH + HIS	0.376406	0.297967	0.043955	0.0289238	0.0556872	0.0239187	0.133478	1	0.297967	0.172031	0.539963	0.0237341	0.0137029	0.739428	0.0213871	0.0123478	0.951663	0.0529955	0.030597	0.931841	0.0222884	0.0128682	1.61538	0.215618	0.124487	0.963046	0.362496	1.45249
60S + Actin + GAPDH + GIIα + HIS + RP + UBQ	0.360338	0.221103	0.0459039	0.0163904	0.0564205	0.0381434	0.133401	1	0.221103	0.127654	0.702792	0.0322609	0.0186258	0.841705	0.0137959	0.00796508	1.12228	0.0633194	0.0365575	1.04452	0.0398414	0.0230025	1.831	0.244257	0.141022	1.09038	0.392906	1.4533
60S + EF1α + GIIα + HIS + RP + TUB + UBQ	0.3177	0.0694312	0.0257975	0.0291393	0.0558347	0.0255955	0.0594579	1	0.0694312	0.0400861	0.768248	0.0198189	0.0114424	0.900744	0.0262471	0.0151538	1.22403	0.0683435	0.0394581	1.10729	0.0283417	0.0163631	1.79098	0.106488	0.061481	1.13188	0.359599	1.45331
[truncated: 679 more rows]

## Sheet: Root Input
# dataset identifier: RootSaltStressed
# number of variables: 1
[truncated: 23 more rows]

## Sheet: Root Output
gene combination	CV inter	CV intra cond 1	CV intra cond 2	CV intra cond 3	CV intra cond 4	CV intra cond 5	CV intra cond 6	avg cond 1	stddev cond 1	stderr cond 1	avg cond 2	stddev cond 2	stderr cond 2	avg cond 3	stddev cond 3	stderr cond 3	avg cond 4	stddev cond 4	stderr cond 4	avg cond 5	stddev cond 5	stderr cond 5	avg cond 6	stddev cond 6	stderr cond 6	avg 1/NF	stddev 1/NF	cummulative
[truncated: 1,023 more rows]
